# Supplementary material for: Decoding connections in the European population: serum uric acid, sex hormone-binding globulin, total testosterone, estradiol, and female infertility – advanced bidirectional and mediative Mendelian randomization
Source: Front Endocrinol (Lausanne). 2024 Jun 28;15:1398600. doi: 10.3389/fendo.2024.1398600 (PMC11239382; doi:10.3389/fendo.2024.1398600)
Supplement: Supplementary file 5 [file Table_1.xls]

## Sheet: Table S1
Serum uric acid levels(exposure), Female infertility(outcome):Outcome data were extracted and harmonizing the datasets
	SNP	effect_allele.exposure	other_allele.exposure	effect_allele.outcome	other_allele.outcome	beta.exposure	beta.outcome	eaf.exposure	eaf.outcome	remove	palindromic	ambiguous	id.outcome	chr	pos	se.outcome	samplesize.outcome	pval.outcome	outcome	originalname.outcome	outcome.deprecated	mr_keep.outcome	data_source.outcome	proxy.outcome	target_snp.outcome	proxy_snp.outcome	target_a1.outcome	target_a2.outcome	proxy_a1.outcome	proxy_a2.outcome	chr.exposure	pos.exposure	se.exposure	pval.exposure	samplesize.exposure	id.exposure	exposure	mr_keep.exposure	pval_origin.exposure	data_source.exposure	action	mr_keep
1	rs10082474	G	A	G	A	-0.0131	-0.0159	0.517038	0.5135	FALSE	FALSE	FALSE	finn-b-N14_FEMALEINFERT	10	60230128	0.0189	NA	0.4018	Female infertility || id:finn-b-N14_FEMALEINFERT	Female infertility	Female infertility || ||	TRUE	igd	NA	NA	NA	NA	NA	NA	NA	10	60230128	0.0018	1.06096e-13	343836	ebi-a-GCST90018977	Serum uric acid levels || id:ebi-a-GCST90018977	TRUE	reported	igd	2	TRUE
2	rs10196697	A	G	A	G	-0.0105	-0.0017	0.502859	0.4113	FALSE	FALSE	FALSE	finn-b-N14_FEMALEINFERT	2	85700826	0.019	NA	0.9281	Female infertility || id:finn-b-N14_FEMALEINFERT	Female infertility	Female infertility || ||	TRUE	igd	NA	NA	NA	NA	NA	NA	NA	2	85700826	0.0019	2.712e-08	343836	ebi-a-GCST90018977	Serum uric acid levels || id:ebi-a-GCST90018977	TRUE	reported	igd	2	TRUE
3	rs10211562	T	G	T	G	-0.0134	-0.0136	0.447795	0.4416	FALSE	FALSE	FALSE	finn-b-N14_FEMALEINFERT	2	111930796	0.0189	NA	0.4716	Female infertility || id:finn-b-N14_FEMALEINFERT	Female infertility	Female infertility || ||	TRUE	igd	NA	NA	NA	NA	NA	NA	NA	2	111930796	0.0018	4.30725e-14	343836	ebi-a-GCST90018977	Serum uric acid levels || id:ebi-a-GCST90018977	TRUE	reported	igd	2	TRUE
4	rs10279504	A	C	A	C	-0.0122	-0.0185	0.277629	0.2818	FALSE	FALSE	FALSE	finn-b-N14_FEMALEINFERT	7	156261452	0.0209	NA	0.3758	Female infertility || id:finn-b-N14_FEMALEINFERT	Female infertility	Female infertility || ||	TRUE	igd	NA	NA	NA	NA	NA	NA	NA	7	156261452	0.002	9.33706e-10	343836	ebi-a-GCST90018977	Serum uric acid levels || id:ebi-a-GCST90018977	TRUE	reported	igd	2	TRUE
5	rs10405423	A	C	A	C	0.0216	0.0026	0.721138	0.6409	FALSE	FALSE	FALSE	finn-b-N14_FEMALEINFERT	19	7211311	0.0196	NA	0.8956	Female infertility || id:finn-b-N14_FEMALEINFERT	Female infertility	Female infertility || ||	TRUE	igd	NA	NA	NA	NA	NA	NA	NA	19	7211311	0.002	2.12618e-26	343836	ebi-a-GCST90018977	Serum uric acid levels || id:ebi-a-GCST90018977	TRUE	reported	igd	2	TRUE
6	rs10429294	T	C	T	C	0.0205	-0.0283	0.577397	0.549	FALSE	FALSE	FALSE	finn-b-N14_FEMALEINFERT	8	95969322	0.0188	NA	0.1331	Female infertility || id:finn-b-N14_FEMALEINFERT	Female infertility	Female infertility || ||	TRUE	igd	NA	NA	NA	NA	NA	NA	NA	8	95969322	0.0018	4.10488e-30	343836	ebi-a-GCST90018977	Serum uric acid levels || id:ebi-a-GCST90018977	TRUE	reported	igd	2	TRUE
7	rs1047891	A	C	A	C	-0.0271	-0.0011	0.270739	0.3232	FALSE	FALSE	FALSE	finn-b-N14_FEMALEINFERT	2	211540507	0.0202	NA	0.9556	Female infertility || id:finn-b-N14_FEMALEINFERT	Female infertility	Female infertility || ||	TRUE	igd	NA	NA	NA	NA	NA	NA	NA	2	211540507	0.002	1.53886e-41	343836	ebi-a-GCST90018977	Serum uric acid levels || id:ebi-a-GCST90018977	TRUE	reported	igd	2	TRUE
8	rs10771025	G	C	G	C	-0.0118	0.0049	0.740902	0.6194	FALSE	TRUE	FALSE	finn-b-N14_FEMALEINFERT	12	23906232	0.0194	NA	0.7997	Female infertility || id:finn-b-N14_FEMALEINFERT	Female infertility	Female infertility || ||	TRUE	igd	NA	NA	NA	NA	NA	NA	NA	12	23906232	0.002	7.17398e-09	343836	ebi-a-GCST90018977	Serum uric acid levels || id:ebi-a-GCST90018977	TRUE	reported	igd	2	TRUE
9	rs10859925	A	G	A	G	0.0159	0.0386	0.173649	0.1589	FALSE	FALSE	FALSE	finn-b-N14_FEMALEINFERT	12	96094206	0.0258	NA	0.135	Female infertility || id:finn-b-N14_FEMALEINFERT	Female infertility	Female infertility || ||	TRUE	igd	NA	NA	NA	NA	NA	NA	NA	12	96094206	0.0023	1.21311e-11	343836	ebi-a-GCST90018977	Serum uric acid levels || id:ebi-a-GCST90018977	TRUE	reported	igd	2	TRUE
10	rs10886117	A	G	A	G	0.021	-0.0015	0.228111	0.1623	FALSE	FALSE	FALSE	finn-b-N14_FEMALEINFERT	10	119480578	0.0256	NA	0.9539	Female infertility || id:finn-b-N14_FEMALEINFERT	Female infertility	Female infertility || ||	TRUE	igd	NA	NA	NA	NA	NA	NA	NA	10	119480578	0.0022	5.01649e-22	343836	ebi-a-GCST90018977	Serum uric acid levels || id:ebi-a-GCST90018977	TRUE	reported	igd	2	TRUE
11	rs10899125	G	T	G	T	0.0226	0.0473	0.071184	0.08142	FALSE	FALSE	FALSE	finn-b-N14_FEMALEINFERT	11	75517488	0.0344	NA	0.1691	Female infertility || id:finn-b-N14_FEMALEINFERT	Female infertility	Female infertility || ||	TRUE	igd	TRUE	rs10899125	rs7118293	G	T	G	A	11	75517332	0.0041	4.17398e-08	343836	ebi-a-GCST90018977	Serum uric acid levels || id:ebi-a-GCST90018977	TRUE	reported	igd	2	TRUE
12	rs10901057	G	C	G	C	0.0172	-0.0413	0.846545	0.9132	FALSE	TRUE	FALSE	finn-b-N14_FEMALEINFERT	9	134245698	0.0334	NA	0.2165	Female infertility || id:finn-b-N14_FEMALEINFERT	Female infertility	Female infertility || ||	TRUE	igd	NA	NA	NA	NA	NA	NA	NA	9	134245698	0.0027	2.36102e-10	343836	ebi-a-GCST90018977	Serum uric acid levels || id:ebi-a-GCST90018977	TRUE	reported	igd	2	TRUE
13	rs10922199	A	G	A	G	0.0106	0.0078	0.37727	0.3798	FALSE	FALSE	FALSE	finn-b-N14_FEMALEINFERT	1	197317238	0.0194	NA	0.6901	Female infertility || id:finn-b-N14_FEMALEINFERT	Female infertility	Female infertility || ||	TRUE	igd	NA	NA	NA	NA	NA	NA	NA	1	197317238	0.0019	1.84098e-08	343836	ebi-a-GCST90018977	Serum uric acid levels || id:ebi-a-GCST90018977	TRUE	reported	igd	2	TRUE
14	rs11056306	A	G	A	G	-0.0108	0.0256	0.429477	0.4545	FALSE	FALSE	FALSE	finn-b-N14_FEMALEINFERT	12	15203389	0.0189	NA	0.1767	Female infertility || id:finn-b-N14_FEMALEINFERT	Female infertility	Female infertility || ||	TRUE	igd	NA	NA	NA	NA	NA	NA	NA	12	15203389	0.0018	1.17301e-09	343836	ebi-a-GCST90018977	Serum uric acid levels || id:ebi-a-GCST90018977	TRUE	reported	igd	2	TRUE
15	rs11056396	C	T	C	T	-0.0192	0.0409	0.102439	0.08571	FALSE	FALSE	FALSE	finn-b-N14_FEMALEINFERT	12	15344407	0.0337	NA	0.2253	Female infertility || id:finn-b-N14_FEMALEINFERT	Female infertility	Female infertility || ||	TRUE	igd	NA	NA	NA	NA	NA	NA	NA	12	15344407	0.0029	3.83884e-11	343836	ebi-a-GCST90018977	Serum uric acid levels || id:ebi-a-GCST90018977	TRUE	reported	igd	2	TRUE
16	rs11065983	A	C	A	C	-0.0313	-0.1976	0.173858	0.004799	FALSE	FALSE	FALSE	finn-b-N14_FEMALEINFERT	12	112065795	0.1383	NA	0.153	Female infertility || id:finn-b-N14_FEMALEINFERT	Female infertility	Female infertility || ||	TRUE	igd	NA	NA	NA	NA	NA	NA	NA	12	112065795	0.0034	3.29079e-20	343836	ebi-a-GCST90018977	Serum uric acid levels || id:ebi-a-GCST90018977	TRUE	reported	igd	2	TRUE
17	rs11109717	C	T	C	T	-0.0137	-0.0125	0.256941	0.3017	FALSE	FALSE	FALSE	finn-b-N14_FEMALEINFERT	12	78811781	0.0204	NA	0.541	Female infertility || id:finn-b-N14_FEMALEINFERT	Female infertility	Female infertility || ||	TRUE	igd	NA	NA	NA	NA	NA	NA	NA	12	78811781	0.002	2.17721e-11	343836	ebi-a-GCST90018977	Serum uric acid levels || id:ebi-a-GCST90018977	TRUE	reported	igd	2	TRUE
18	rs11128603	G	A	G	A	-0.0203	-0.0013	0.0964935	0.1701	FALSE	FALSE	FALSE	finn-b-N14_FEMALEINFERT	3	12385828	0.025	NA	0.958	Female infertility || id:finn-b-N14_FEMALEINFERT	Female infertility	Female infertility || ||	TRUE	igd	NA	NA	NA	NA	NA	NA	NA	3	12385828	0.003	9.37994e-12	343836	ebi-a-GCST90018977	Serum uric acid levels || id:ebi-a-GCST90018977	TRUE	reported	igd	2	TRUE
19	rs11163481	T	G	T	G	0.0125	0.0326	0.643321	0.6771	FALSE	FALSE	FALSE	finn-b-N14_FEMALEINFERT	1	82937433	0.0201	NA	0.1046	Female infertility || id:finn-b-N14_FEMALEINFERT	Female infertility	Female infertility || ||	TRUE	igd	NA	NA	NA	NA	NA	NA	NA	1	82937433	0.0018	1.24394e-11	343836	ebi-a-GCST90018977	Serum uric acid levels || id:ebi-a-GCST90018977	TRUE	reported	igd	2	TRUE
20	rs11164916	C	G	C	G	0.0188	-0.032	0.606666	0.6277	FALSE	TRUE	FALSE	finn-b-N14_FEMALEINFERT	1	93853015	0.0194	NA	0.0995795	Female infertility || id:finn-b-N14_FEMALEINFERT	Female infertility	Female infertility || ||	TRUE	igd	NA	NA	NA	NA	NA	NA	NA	1	93853015	0.0018	1.79184e-25	343836	ebi-a-GCST90018977	Serum uric acid levels || id:ebi-a-GCST90018977	TRUE	reported	igd	2	TRUE
21	rs11202328	T	C	T	C	-0.0254	-0.0111	0.273079	0.1652	FALSE	FALSE	FALSE	finn-b-N14_FEMALEINFERT	10	88845190	0.0253	NA	0.6598	Female infertility || id:finn-b-N14_FEMALEINFERT	Female infertility	Female infertility || ||	TRUE	igd	NA	NA	NA	NA	NA	NA	NA	10	88845190	0.0023	2.11495e-27	343836	ebi-a-GCST90018977	Serum uric acid levels || id:ebi-a-GCST90018977	TRUE	reported	igd	2	TRUE
22	rs112214565	A	G	A	G	0.0578	0.3411	0.017376	0.004637	FALSE	FALSE	FALSE	finn-b-N14_FEMALEINFERT	4	9600462	0.1412	NA	0.01573	Female infertility || id:finn-b-N14_FEMALEINFERT	Female infertility	Female infertility || ||	TRUE	igd	NA	NA	NA	NA	NA	NA	NA	4	9600462	0.0083	4.33711e-12	343836	ebi-a-GCST90018977	Serum uric acid levels || id:ebi-a-GCST90018977	TRUE	reported	igd	2	TRUE
23	rs11243143	A	G	A	G	-0.0353	0.005	0.63507	0.5976	FALSE	FALSE	FALSE	finn-b-N14_FEMALEINFERT	6	7120457	0.0191	NA	0.7959	Female infertility || id:finn-b-N14_FEMALEINFERT	Female infertility	Female infertility || ||	TRUE	igd	NA	NA	NA	NA	NA	NA	NA	6	7120457	0.0021	5.12507e-63	343836	ebi-a-GCST90018977	Serum uric acid levels || id:ebi-a-GCST90018977	TRUE	reported	igd	2	TRUE
24	rs11264341	T	C	T	C	-0.0352	-0.0005	0.516603	0.4796	FALSE	FALSE	FALSE	finn-b-N14_FEMALEINFERT	1	155151493	0.0189	NA	0.9788	Female infertility || id:finn-b-N14_FEMALEINFERT	Female infertility	Female infertility || ||	TRUE	igd	NA	NA	NA	NA	NA	NA	NA	1	155151493	0.0018	1.56783e-82	343836	ebi-a-GCST90018977	Serum uric acid levels || id:ebi-a-GCST90018977	TRUE	reported	igd	2	TRUE
25	rs114158982	G	C	G	C	0.0584	0.0029	0.017469	0.02699	FALSE	TRUE	FALSE	finn-b-N14_FEMALEINFERT	4	10974887	0.0589	NA	0.9603	Female infertility || id:finn-b-N14_FEMALEINFERT	Female infertility	Female infertility || ||	TRUE	igd	NA	NA	NA	NA	NA	NA	NA	4	10974887	0.0077	4.94425e-14	343836	ebi-a-GCST90018977	Serum uric acid levels || id:ebi-a-GCST90018977	TRUE	reported	igd	2	TRUE
26	rs114165349	C	G	C	G	0.0805	-0.0376	0.023533	0.03779	FALSE	TRUE	FALSE	finn-b-N14_FEMALEINFERT	1	27021913	0.0492	NA	0.4446	Female infertility || id:finn-b-N14_FEMALEINFERT	Female infertility	Female infertility || ||	TRUE	igd	NA	NA	NA	NA	NA	NA	NA	1	27021913	0.0067	8.01124e-33	343836	ebi-a-GCST90018977	Serum uric acid levels || id:ebi-a-GCST90018977	TRUE	reported	igd	2	TRUE
27	rs11564722	T	C	T	C	-0.0204	-0.0011	0.297748	0.234	FALSE	FALSE	FALSE	finn-b-N14_FEMALEINFERT	11	2178330	0.0224	NA	0.9609	Female infertility || id:finn-b-N14_FEMALEINFERT	Female infertility	Female infertility || ||	TRUE	igd	NA	NA	NA	NA	NA	NA	NA	11	2178330	0.002	1.45312e-24	343836	ebi-a-GCST90018977	Serum uric acid levels || id:ebi-a-GCST90018977	TRUE	reported	igd	2	TRUE
28	rs1169288	C	A	C	A	-0.0202	0.0152	0.362519	0.3737	FALSE	FALSE	FALSE	finn-b-N14_FEMALEINFERT	12	121416650	0.0195	NA	0.4373	Female infertility || id:finn-b-N14_FEMALEINFERT	Female infertility	Female infertility || ||	TRUE	igd	NA	NA	NA	NA	NA	NA	NA	12	121416650	0.0019	1.834e-27	343836	ebi-a-GCST90018977	Serum uric acid levels || id:ebi-a-GCST90018977	TRUE	reported	igd	2	TRUE
29	rs1171614	C	T	C	T	0.0563	0.0101	0.76883	0.8418	FALSE	FALSE	FALSE	finn-b-N14_FEMALEINFERT	10	61469538	0.0257	NA	0.6957	Female infertility || id:finn-b-N14_FEMALEINFERT	Female infertility	Female infertility || ||	TRUE	igd	NA	NA	NA	NA	NA	NA	NA	10	61469538	0.0024	1.72982e-120	343836	ebi-a-GCST90018977	Serum uric acid levels || id:ebi-a-GCST90018977	TRUE	reported	igd	2	TRUE
30	rs11827106	A	G	A	G	-0.0124	0.0157	0.218584	0.2344	FALSE	FALSE	FALSE	finn-b-N14_FEMALEINFERT	11	47402615	0.024	NA	0.5113	Female infertility || id:finn-b-N14_FEMALEINFERT	Female infertility	Female infertility || ||	TRUE	igd	NA	NA	NA	NA	NA	NA	NA	11	47402615	0.0022	3.32997e-08	343836	ebi-a-GCST90018977	Serum uric acid levels || id:ebi-a-GCST90018977	TRUE	reported	igd	2	TRUE
31	rs11871152	G	A	G	A	0.0105	0.0515	0.44171	0.4736	FALSE	FALSE	FALSE	finn-b-N14_FEMALEINFERT	17	21114154	0.0188	NA	0.00625504	Female infertility || id:finn-b-N14_FEMALEINFERT	Female infertility	Female infertility || ||	TRUE	igd	NA	NA	NA	NA	NA	NA	NA	17	21114154	0.0018	4.67197e-09	343836	ebi-a-GCST90018977	Serum uric acid levels || id:ebi-a-GCST90018977	TRUE	reported	igd	2	TRUE
32	rs11940694	G	A	G	A	0.0106	-0.007	0.555862	0.6471	FALSE	FALSE	FALSE	finn-b-N14_FEMALEINFERT	4	39414993	0.0197	NA	0.723701	Female infertility || id:finn-b-N14_FEMALEINFERT	Female infertility	Female infertility || ||	TRUE	igd	NA	NA	NA	NA	NA	NA	NA	4	39414993	0.0018	3.68197e-09	343836	ebi-a-GCST90018977	Serum uric acid levels || id:ebi-a-GCST90018977	TRUE	reported	igd	2	TRUE
33	rs12070208	C	T	C	T	-0.0211	-0.0428	0.0808117	0.05081	FALSE	FALSE	FALSE	finn-b-N14_FEMALEINFERT	1	234664365	0.0428	NA	0.3171	Female infertility || id:finn-b-N14_FEMALEINFERT	Female infertility	Female infertility || ||	TRUE	igd	NA	NA	NA	NA	NA	NA	NA	1	234664365	0.0038	3.15697e-08	343836	ebi-a-GCST90018977	Serum uric acid levels || id:ebi-a-GCST90018977	TRUE	reported	igd	2	TRUE
34	rs12096443	T	C	T	C	-0.0174	-0.0281	0.346507	0.2687	FALSE	FALSE	FALSE	finn-b-N14_FEMALEINFERT	1	50984962	0.0212	NA	0.1848	Female infertility || id:finn-b-N14_FEMALEINFERT	Female infertility	Female infertility || ||	TRUE	igd	NA	NA	NA	NA	NA	NA	NA	1	50984962	0.0019	1.53993e-19	343836	ebi-a-GCST90018977	Serum uric acid levels || id:ebi-a-GCST90018977	TRUE	reported	igd	2	TRUE
35	rs12105304	G	A	G	A	0.0206	-0.05	0.236609	0.2528	FALSE	FALSE	FALSE	finn-b-N14_FEMALEINFERT	2	18677222	0.0217	NA	0.0210402	Female infertility || id:finn-b-N14_FEMALEINFERT	Female infertility	Female infertility || ||	TRUE	igd	NA	NA	NA	NA	NA	NA	NA	2	18677222	0.0021	7.90679e-22	343836	ebi-a-GCST90018977	Serum uric acid levels || id:ebi-a-GCST90018977	TRUE	reported	igd	2	TRUE
36	rs12158162	G	A	G	A	-0.0212	0.0591	0.0595896	0.07846	FALSE	FALSE	FALSE	finn-b-N14_FEMALEINFERT	22	32543496	0.035	NA	0.0911696	Female infertility || id:finn-b-N14_FEMALEINFERT	Female infertility	Female infertility || ||	TRUE	igd	NA	NA	NA	NA	NA	NA	NA	22	32543496	0.0037	1.196e-08	343836	ebi-a-GCST90018977	Serum uric acid levels || id:ebi-a-GCST90018977	TRUE	reported	igd	2	TRUE
37	rs12277177	G	A	G	A	0.0157	0.0314	0.17535	0.2991	FALSE	FALSE	FALSE	finn-b-N14_FEMALEINFERT	11	2926135	0.0205	NA	0.125	Female infertility || id:finn-b-N14_FEMALEINFERT	Female infertility	Female infertility || ||	TRUE	igd	NA	NA	NA	NA	NA	NA	NA	11	2926135	0.0027	4.115e-09	343836	ebi-a-GCST90018977	Serum uric acid levels || id:ebi-a-GCST90018977	TRUE	reported	igd	2	TRUE
38	rs12467636	G	A	G	A	0.013	0.0369	0.755523	0.7728	FALSE	FALSE	FALSE	finn-b-N14_FEMALEINFERT	2	161277857	0.0224	NA	0.0997195	Female infertility || id:finn-b-N14_FEMALEINFERT	Female infertility	Female infertility || ||	TRUE	igd	NA	NA	NA	NA	NA	NA	NA	2	161277857	0.0021	3.58699e-10	343836	ebi-a-GCST90018977	Serum uric acid levels || id:ebi-a-GCST90018977	TRUE	reported	igd	2	TRUE
39	rs12510175	G	C	G	C	-0.0117	0.0185	0.424792	0.3338	FALSE	TRUE	TRUE	finn-b-N14_FEMALEINFERT	4	146831323	0.0199	NA	0.3536	Female infertility || id:finn-b-N14_FEMALEINFERT	Female infertility	Female infertility || ||	TRUE	igd	NA	NA	NA	NA	NA	NA	NA	4	146831323	0.0019	3.44501e-10	343836	ebi-a-GCST90018977	Serum uric acid levels || id:ebi-a-GCST90018977	TRUE	reported	igd	2	FALSE
40	rs12543287	C	G	C	G	-0.0115	0.0345	0.365126	0.3494	FALSE	TRUE	FALSE	finn-b-N14_FEMALEINFERT	8	42334511	0.0198	NA	0.0807105	Female infertility || id:finn-b-N14_FEMALEINFERT	Female infertility	Female infertility || ||	TRUE	igd	NA	NA	NA	NA	NA	NA	NA	8	42334511	0.0018	3.84601e-10	343836	ebi-a-GCST90018977	Serum uric acid levels || id:ebi-a-GCST90018977	TRUE	reported	igd	2	TRUE
41	rs12575710	A	G	A	G	0.0264	-0.0172	0.208351	0.1477	FALSE	FALSE	FALSE	finn-b-N14_FEMALEINFERT	11	63849330	0.0265	NA	0.517101	Female infertility || id:finn-b-N14_FEMALEINFERT	Female infertility	Female infertility || ||	TRUE	igd	NA	NA	NA	NA	NA	NA	NA	11	63849330	0.0024	4.16102e-29	343836	ebi-a-GCST90018977	Serum uric acid levels || id:ebi-a-GCST90018977	TRUE	reported	igd	2	TRUE
42	rs1260326	C	T	C	T	-0.0445	-0.027	0.561756	0.6498	FALSE	FALSE	FALSE	finn-b-N14_FEMALEINFERT	2	27730940	0.0197	NA	0.1703	Female infertility || id:finn-b-N14_FEMALEINFERT	Female infertility	Female infertility || ||	TRUE	igd	NA	NA	NA	NA	NA	NA	NA	2	27730940	0.0018	1.87932e-136	343836	ebi-a-GCST90018977	Serum uric acid levels || id:ebi-a-GCST90018977	TRUE	reported	igd	2	TRUE
43	rs12666237	T	C	T	C	0.0202	0.0278	0.10066	0.06826	FALSE	FALSE	FALSE	finn-b-N14_FEMALEINFERT	7	30935739	0.0374	NA	0.4581	Female infertility || id:finn-b-N14_FEMALEINFERT	Female infertility	Female infertility || ||	TRUE	igd	NA	NA	NA	NA	NA	NA	NA	7	30935739	0.003	3.03529e-11	343836	ebi-a-GCST90018977	Serum uric acid levels || id:ebi-a-GCST90018977	TRUE	reported	igd	2	TRUE
44	rs12708477	C	A	C	A	-0.0124	0.0017	0.802148	0.7456	FALSE	FALSE	FALSE	finn-b-N14_FEMALEINFERT	15	63605954	0.0217	NA	0.9361	Female infertility || id:finn-b-N14_FEMALEINFERT	Female infertility	Female infertility || ||	TRUE	igd	NA	NA	NA	NA	NA	NA	NA	15	63605954	0.0022	1.98098e-08	343836	ebi-a-GCST90018977	Serum uric acid levels || id:ebi-a-GCST90018977	TRUE	reported	igd	2	TRUE
45	rs12767261	A	G	A	G	0.0166	0.0206	0.106677	0.08904	FALSE	FALSE	FALSE	finn-b-N14_FEMALEINFERT	10	82162323	0.0329	NA	0.532299	Female infertility || id:finn-b-N14_FEMALEINFERT	Female infertility	Female infertility || ||	TRUE	igd	NA	NA	NA	NA	NA	NA	NA	10	82162323	0.0029	6.67006e-09	343836	ebi-a-GCST90018977	Serum uric acid levels || id:ebi-a-GCST90018977	TRUE	reported	igd	2	TRUE
46	rs12775853	A	T	A	T	-0.0146	-0.029	0.67198	0.6085	FALSE	TRUE	FALSE	finn-b-N14_FEMALEINFERT	10	69601449	0.0193	NA	0.133	Female infertility || id:finn-b-N14_FEMALEINFERT	Female infertility	Female infertility || ||	TRUE	igd	TRUE	rs12775853	rs12268368	T	A	G	A	10	69586458	0.0022	2.10717e-11	343836	ebi-a-GCST90018977	Serum uric acid levels || id:ebi-a-GCST90018977	TRUE	reported	igd	2	TRUE
47	rs12790943	T	C	T	C	-0.014	-0.0114	0.306542	0.3722	FALSE	FALSE	FALSE	finn-b-N14_FEMALEINFERT	11	120058623	0.0194	NA	0.5577	Female infertility || id:finn-b-N14_FEMALEINFERT	Female infertility	Female infertility || ||	TRUE	igd	NA	NA	NA	NA	NA	NA	NA	11	120058623	0.0021	8.70563e-12	343836	ebi-a-GCST90018977	Serum uric acid levels || id:ebi-a-GCST90018977	TRUE	reported	igd	2	TRUE
48	rs12806743	T	G	T	G	-0.0138	0.012	0.219438	0.2032	FALSE	FALSE	FALSE	finn-b-N14_FEMALEINFERT	11	30437981	0.0235	NA	0.609399	Female infertility || id:finn-b-N14_FEMALEINFERT	Female infertility	Female infertility || ||	TRUE	igd	NA	NA	NA	NA	NA	NA	NA	11	30437981	0.0021	9.56093e-11	343836	ebi-a-GCST90018977	Serum uric acid levels || id:ebi-a-GCST90018977	TRUE	reported	igd	2	TRUE
49	rs12887732	A	C	A	C	0.0114	0.0025	0.724795	0.8239	FALSE	FALSE	FALSE	finn-b-N14_FEMALEINFERT	14	73259214	0.0246	NA	0.9192	Female infertility || id:finn-b-N14_FEMALEINFERT	Female infertility	Female infertility || ||	TRUE	igd	NA	NA	NA	NA	NA	NA	NA	14	73259214	0.002	8.44501e-09	343836	ebi-a-GCST90018977	Serum uric acid levels || id:ebi-a-GCST90018977	TRUE	reported	igd	2	TRUE
50	rs12891886	C	G	C	G	0.013	0.0004	0.240285	0.2333	FALSE	TRUE	FALSE	finn-b-N14_FEMALEINFERT	14	68021117	0.0222	NA	0.9872	Female infertility || id:finn-b-N14_FEMALEINFERT	Female infertility	Female infertility || ||	TRUE	igd	NA	NA	NA	NA	NA	NA	NA	14	68021117	0.0021	3.23303e-10	343836	ebi-a-GCST90018977	Serum uric acid levels || id:ebi-a-GCST90018977	TRUE	reported	igd	2	TRUE
51	rs12911430	T	A	T	A	0.0123	0.0263	0.316795	0.3926	FALSE	TRUE	FALSE	finn-b-N14_FEMALEINFERT	15	86011264	0.0192	NA	0.1711	Female infertility || id:finn-b-N14_FEMALEINFERT	Female infertility	Female infertility || ||	TRUE	igd	NA	NA	NA	NA	NA	NA	NA	15	86011264	0.002	1.81698e-09	343836	ebi-a-GCST90018977	Serum uric acid levels || id:ebi-a-GCST90018977	TRUE	reported	igd	2	TRUE
52	rs12937692	A	G	A	G	0.0131	-0.007	0.284543	0.2811	FALSE	FALSE	FALSE	finn-b-N14_FEMALEINFERT	17	42256430	0.0208	NA	0.7349	Female infertility || id:finn-b-N14_FEMALEINFERT	Female infertility	Female infertility || ||	TRUE	igd	NA	NA	NA	NA	NA	NA	NA	17	42256430	0.002	1.48799e-10	343836	ebi-a-GCST90018977	Serum uric acid levels || id:ebi-a-GCST90018977	TRUE	reported	igd	2	TRUE
53	rs12973608	C	A	C	A	-0.014	-0.0295	0.67689	0.6663	FALSE	FALSE	FALSE	finn-b-N14_FEMALEINFERT	19	18398030	0.0199	NA	0.1378	Female infertility || id:finn-b-N14_FEMALEINFERT	Female infertility	Female infertility || ||	TRUE	igd	NA	NA	NA	NA	NA	NA	NA	19	18398030	0.0019	1.99022e-13	343836	ebi-a-GCST90018977	Serum uric acid levels || id:ebi-a-GCST90018977	TRUE	reported	igd	2	TRUE
54	rs12979148	C	T	C	T	0.0149	-0.0091	0.143599	0.1118	FALSE	FALSE	FALSE	finn-b-N14_FEMALEINFERT	19	19406869	0.0298	NA	0.7603	Female infertility || id:finn-b-N14_FEMALEINFERT	Female infertility	Female infertility || ||	TRUE	igd	NA	NA	NA	NA	NA	NA	NA	19	19406869	0.0025	3.48201e-09	343836	ebi-a-GCST90018977	Serum uric acid levels || id:ebi-a-GCST90018977	TRUE	reported	igd	2	TRUE
55	rs12987661	C	T	C	T	-0.0302	-0.054	0.100501	0.1233	FALSE	FALSE	FALSE	finn-b-N14_FEMALEINFERT	2	69813458	0.0288	NA	0.0605606	Female infertility || id:finn-b-N14_FEMALEINFERT	Female infertility	Female infertility || ||	TRUE	igd	NA	NA	NA	NA	NA	NA	NA	2	69813458	0.0029	4.21502e-25	343836	ebi-a-GCST90018977	Serum uric acid levels || id:ebi-a-GCST90018977	TRUE	reported	igd	2	TRUE
56	rs12992672	A	G	A	G	0.0156	-0.0212	0.84873	0.8382	FALSE	FALSE	FALSE	finn-b-N14_FEMALEINFERT	2	632592	0.0255	NA	0.4069	Female infertility || id:finn-b-N14_FEMALEINFERT	Female infertility	Female infertility || ||	TRUE	igd	NA	NA	NA	NA	NA	NA	NA	2	632592	0.0024	2.09802e-10	343836	ebi-a-GCST90018977	Serum uric acid levels || id:ebi-a-GCST90018977	TRUE	reported	igd	2	TRUE
57	rs13107325	T	C	T	C	-0.031	0.12	0.074844	0.01353	FALSE	FALSE	FALSE	finn-b-N14_FEMALEINFERT	4	103188709	0.0808	NA	0.1375	Female infertility || id:finn-b-N14_FEMALEINFERT	Female infertility	Female infertility || ||	TRUE	igd	NA	NA	NA	NA	NA	NA	NA	4	103188709	0.0039	9.96782e-16	343836	ebi-a-GCST90018977	Serum uric acid levels || id:ebi-a-GCST90018977	TRUE	reported	igd	2	TRUE
58	rs1317983	C	T	C	T	0.0304	-0.0073	0.744566	0.6797	FALSE	FALSE	FALSE	finn-b-N14_FEMALEINFERT	6	43806335	0.0202	NA	0.7179	Female infertility || id:finn-b-N14_FEMALEINFERT	Female infertility	Female infertility || ||	TRUE	igd	NA	NA	NA	NA	NA	NA	NA	6	43806335	0.002	2.64728e-50	343836	ebi-a-GCST90018977	Serum uric acid levels || id:ebi-a-GCST90018977	TRUE	reported	igd	2	TRUE
59	rs13221758	C	A	C	A	0.0151	-0.0426	0.52894	0.4665	FALSE	FALSE	FALSE	finn-b-N14_FEMALEINFERT	7	97721425	0.0189	NA	0.02391	Female infertility || id:finn-b-N14_FEMALEINFERT	Female infertility	Female infertility || ||	TRUE	igd	TRUE	rs13221758	rs7808528	A	C	G	T	7	97719806	0.002	9.52796e-14	343836	ebi-a-GCST90018977	Serum uric acid levels || id:ebi-a-GCST90018977	TRUE	reported	igd	2	TRUE
60	rs13230509	C	G	C	G	0.0314	0.0444	0.58922	0.6532	FALSE	TRUE	FALSE	finn-b-N14_FEMALEINFERT	7	1286192	0.0199	NA	0.02561	Female infertility || id:finn-b-N14_FEMALEINFERT	Female infertility	Female infertility || ||	TRUE	igd	NA	NA	NA	NA	NA	NA	NA	7	1286192	0.0019	2.61216e-58	343836	ebi-a-GCST90018977	Serum uric acid levels || id:ebi-a-GCST90018977	TRUE	reported	igd	2	TRUE
61	rs13247874	T	C	T	C	-0.0345	-0.0191	0.171856	0.1782	FALSE	FALSE	FALSE	finn-b-N14_FEMALEINFERT	7	73010442	0.0245	NA	0.4352	Female infertility || id:finn-b-N14_FEMALEINFERT	Female infertility	Female infertility || ||	TRUE	igd	NA	NA	NA	NA	NA	NA	NA	7	73010442	0.0023	1.99022e-49	343836	ebi-a-GCST90018977	Serum uric acid levels || id:ebi-a-GCST90018977	TRUE	reported	igd	2	TRUE
62	rs13411042	A	C	A	C	0.0145	0.0116	0.444883	0.4321	FALSE	FALSE	FALSE	finn-b-N14_FEMALEINFERT	2	183087067	0.019	NA	0.539	Female infertility || id:finn-b-N14_FEMALEINFERT	Female infertility	Female infertility || ||	TRUE	igd	NA	NA	NA	NA	NA	NA	NA	2	183087067	0.0018	4.33012e-16	343836	ebi-a-GCST90018977	Serum uric acid levels || id:ebi-a-GCST90018977	TRUE	reported	igd	2	TRUE
63	rs13418518	T	A	T	A	0.0366	-0.0055	0.032189	0.01771	FALSE	TRUE	FALSE	finn-b-N14_FEMALEINFERT	2	25996591	0.0709	NA	0.9378	Female infertility || id:finn-b-N14_FEMALEINFERT	Female infertility	Female infertility || ||	TRUE	igd	NA	NA	NA	NA	NA	NA	NA	2	25996591	0.0058	2.22101e-10	343836	ebi-a-GCST90018977	Serum uric acid levels || id:ebi-a-GCST90018977	TRUE	reported	igd	2	TRUE
64	rs140753856	G	A	G	A	-0.0147	0.0079	0.150225	0.1269	FALSE	FALSE	FALSE	finn-b-N14_FEMALEINFERT	5	175704589	0.0283	NA	0.780899	Female infertility || id:finn-b-N14_FEMALEINFERT	Female infertility	Female infertility || ||	TRUE	igd	NA	NA	NA	NA	NA	NA	NA	5	175704589	0.0025	6.14497e-09	343836	ebi-a-GCST90018977	Serum uric acid levels || id:ebi-a-GCST90018977	TRUE	reported	igd	2	TRUE
65	rs140885868	G	A	G	A	-0.0893	-0.0185	0.013354	0.02892	FALSE	FALSE	FALSE	finn-b-N14_FEMALEINFERT	1	147744072	0.0575	NA	0.747799	Female infertility || id:finn-b-N14_FEMALEINFERT	Female infertility	Female infertility || ||	TRUE	igd	NA	NA	NA	NA	NA	NA	NA	1	147744072	0.0097	2.40381e-20	343836	ebi-a-GCST90018977	Serum uric acid levels || id:ebi-a-GCST90018977	TRUE	reported	igd	2	TRUE
66	rs145157727	A	G	A	G	-0.0518	0.2446	0.0114684	0.003567	FALSE	FALSE	FALSE	finn-b-N14_FEMALEINFERT	4	88995134	0.1588	NA	0.1233	Female infertility || id:finn-b-N14_FEMALEINFERT	Female infertility	Female infertility || ||	TRUE	igd	NA	NA	NA	NA	NA	NA	NA	4	88995134	0.0082	2.97701e-10	343836	ebi-a-GCST90018977	Serum uric acid levels || id:ebi-a-GCST90018977	TRUE	reported	igd	2	TRUE
67	rs146787580	C	A	C	A	0.0264	0.009	0.11447	0.1212	FALSE	FALSE	FALSE	finn-b-N14_FEMALEINFERT	2	203431804	0.0287	NA	0.7546	Female infertility || id:finn-b-N14_FEMALEINFERT	Female infertility	Female infertility || ||	TRUE	igd	TRUE	rs146787580	rs3731696	C	A	G	A	2	203412513	0.0032	2.5142e-16	343836	ebi-a-GCST90018977	Serum uric acid levels || id:ebi-a-GCST90018977	TRUE	reported	igd	2	TRUE
68	rs148179165	A	C	A	C	0.0164	-0.0032	0.346904	0.2983	FALSE	FALSE	FALSE	finn-b-N14_FEMALEINFERT	12	52249232	0.0206	NA	0.8773	Female infertility || id:finn-b-N14_FEMALEINFERT	Female infertility	Female infertility || ||	TRUE	igd	NA	NA	NA	NA	NA	NA	NA	12	52249232	0.0019	3.20406e-18	343836	ebi-a-GCST90018977	Serum uric acid levels || id:ebi-a-GCST90018977	TRUE	reported	igd	2	TRUE
69	rs148688688	A	G	A	G	0.0426	-0.2568	0.0214268	0.003312	FALSE	FALSE	FALSE	finn-b-N14_FEMALEINFERT	6	28070189	0.1624	NA	0.1139	Female infertility || id:finn-b-N14_FEMALEINFERT	Female infertility	Female infertility || ||	TRUE	igd	NA	NA	NA	NA	NA	NA	NA	6	28070189	0.0065	4.41977e-11	343836	ebi-a-GCST90018977	Serum uric acid levels || id:ebi-a-GCST90018977	TRUE	reported	igd	2	TRUE
70	rs150147865	T	A	T	A	-0.1163	0.0805	0.0088936	0.03186	FALSE	TRUE	FALSE	finn-b-N14_FEMALEINFERT	1	120326253	0.0543	NA	0.1382	Female infertility || id:finn-b-N14_FEMALEINFERT	Female infertility	Female infertility || ||	TRUE	igd	NA	NA	NA	NA	NA	NA	NA	1	120326253	0.0116	8.70162e-24	343836	ebi-a-GCST90018977	Serum uric acid levels || id:ebi-a-GCST90018977	TRUE	reported	igd	2	TRUE
71	rs1511299	C	T	C	T	-0.0211	0.0158	0.266849	0.2459	FALSE	FALSE	FALSE	finn-b-N14_FEMALEINFERT	3	141716072	0.0218	NA	0.4678	Female infertility || id:finn-b-N14_FEMALEINFERT	Female infertility	Female infertility || ||	TRUE	igd	NA	NA	NA	NA	NA	NA	NA	3	141716072	0.002	4.14572e-26	343836	ebi-a-GCST90018977	Serum uric acid levels || id:ebi-a-GCST90018977	TRUE	reported	igd	2	TRUE
72	rs157512	C	T	C	T	-0.0202	-0.0196	0.23748	0.2979	FALSE	FALSE	FALSE	finn-b-N14_FEMALEINFERT	5	55809127	0.0205	NA	0.3399	Female infertility || id:finn-b-N14_FEMALEINFERT	Female infertility	Female infertility || ||	TRUE	igd	NA	NA	NA	NA	NA	NA	NA	5	55809127	0.0025	7.68245e-16	343836	ebi-a-GCST90018977	Serum uric acid levels || id:ebi-a-GCST90018977	TRUE	reported	igd	2	TRUE
73	rs1622987	A	G	A	G	0.011	-0.001	0.275551	0.3708	FALSE	FALSE	FALSE	finn-b-N14_FEMALEINFERT	11	92317858	0.0195	NA	0.9606	Female infertility || id:finn-b-N14_FEMALEINFERT	Female infertility	Female infertility || ||	TRUE	igd	NA	NA	NA	NA	NA	NA	NA	11	92317858	0.002	4.53701e-08	343836	ebi-a-GCST90018977	Serum uric acid levels || id:ebi-a-GCST90018977	TRUE	reported	igd	2	TRUE
74	rs16942751	A	C	A	C	0.0176	0.048	0.146172	0.1191	FALSE	FALSE	FALSE	finn-b-N14_FEMALEINFERT	18	24393213	0.0291	NA	0.0988007	Female infertility || id:finn-b-N14_FEMALEINFERT	Female infertility	Female infertility || ||	TRUE	igd	NA	NA	NA	NA	NA	NA	NA	18	24393213	0.0027	3.2107e-11	343836	ebi-a-GCST90018977	Serum uric acid levels || id:ebi-a-GCST90018977	TRUE	reported	igd	2	TRUE
75	rs17013743	G	A	G	A	-0.0298	0.0219	0.0793353	0.08938	FALSE	FALSE	FALSE	finn-b-N14_FEMALEINFERT	4	88966311	0.033	NA	0.5066	Female infertility || id:finn-b-N14_FEMALEINFERT	Female infertility	Female infertility || ||	TRUE	igd	NA	NA	NA	NA	NA	NA	NA	4	88966311	0.0034	8.65964e-19	343836	ebi-a-GCST90018977	Serum uric acid levels || id:ebi-a-GCST90018977	TRUE	reported	igd	2	TRUE
76	rs17024258	T	C	T	C	0.036	-0.0226	0.02586	0.05847	FALSE	FALSE	FALSE	finn-b-N14_FEMALEINFERT	1	110147321	0.0399	NA	0.57	Female infertility || id:finn-b-N14_FEMALEINFERT	Female infertility	Female infertility || ||	TRUE	igd	NA	NA	NA	NA	NA	NA	NA	1	110147321	0.0064	2.123e-08	343836	ebi-a-GCST90018977	Serum uric acid levels || id:ebi-a-GCST90018977	TRUE	reported	igd	2	TRUE
77	rs17050272	A	G	A	G	0.0218	0.0095	0.429899	0.5365	FALSE	FALSE	FALSE	finn-b-N14_FEMALEINFERT	2	121306440	0.0189	NA	0.617	Female infertility || id:finn-b-N14_FEMALEINFERT	Female infertility	Female infertility || ||	TRUE	igd	NA	NA	NA	NA	NA	NA	NA	2	121306440	0.0018	1.58818e-34	343836	ebi-a-GCST90018977	Serum uric acid levels || id:ebi-a-GCST90018977	TRUE	reported	igd	2	TRUE
78	rs1719985	T	C	T	C	-0.0118	0.0159	0.406236	0.4479	FALSE	FALSE	FALSE	finn-b-N14_FEMALEINFERT	18	5598554	0.0189	NA	0.4018	Female infertility || id:finn-b-N14_FEMALEINFERT	Female infertility	Female infertility || ||	TRUE	igd	NA	NA	NA	NA	NA	NA	NA	18	5598554	0.0018	1.59901e-10	343836	ebi-a-GCST90018977	Serum uric acid levels || id:ebi-a-GCST90018977	TRUE	reported	igd	2	TRUE
79	rs17473411	C	T	C	T	0.0174	-0.0194	0.17717	0.11	FALSE	FALSE	FALSE	finn-b-N14_FEMALEINFERT	11	111595189	0.03	NA	0.5191	Female infertility || id:finn-b-N14_FEMALEINFERT	Female infertility	Female infertility || ||	TRUE	igd	TRUE	rs17473411	rs585149	C	T	G	A	11	111515059	0.0027	7.55266e-11	343836	ebi-a-GCST90018977	Serum uric acid levels || id:ebi-a-GCST90018977	TRUE	reported	igd	2	TRUE
80	rs17592117	C	T	C	T	0.0426	-0.0206	0.0916586	0.2071	FALSE	FALSE	FALSE	finn-b-N14_FEMALEINFERT	10	52643038	0.0233	NA	0.378	Female infertility || id:finn-b-N14_FEMALEINFERT	Female infertility	Female infertility || ||	TRUE	igd	NA	NA	NA	NA	NA	NA	NA	10	52643038	0.0031	1.79597e-43	343836	ebi-a-GCST90018977	Serum uric acid levels || id:ebi-a-GCST90018977	TRUE	reported	igd	2	TRUE
81	rs17624477	C	T	C	T	0.0252	0.0135	0.0551457	0.06733	FALSE	FALSE	FALSE	finn-b-N14_FEMALEINFERT	16	24955183	0.0376	NA	0.7201	Female infertility || id:finn-b-N14_FEMALEINFERT	Female infertility	Female infertility || ||	TRUE	igd	NA	NA	NA	NA	NA	NA	NA	16	24955183	0.0038	5.10035e-11	343836	ebi-a-GCST90018977	Serum uric acid levels || id:ebi-a-GCST90018977	TRUE	reported	igd	2	TRUE
82	rs17632159	C	G	C	G	-0.0299	0.0286	0.299966	0.2519	FALSE	TRUE	FALSE	finn-b-N14_FEMALEINFERT	5	72431482	0.0217	NA	0.1867	Female infertility || id:finn-b-N14_FEMALEINFERT	Female infertility	Female infertility || ||	TRUE	igd	NA	NA	NA	NA	NA	NA	NA	5	72431482	0.0019	3.09671e-54	343836	ebi-a-GCST90018977	Serum uric acid levels || id:ebi-a-GCST90018977	TRUE	reported	igd	2	TRUE
83	rs17786744	G	A	G	A	0.0223	0.0058	0.365981	0.4525	FALSE	FALSE	FALSE	finn-b-N14_FEMALEINFERT	8	23777006	0.0189	NA	0.757201	Female infertility || id:finn-b-N14_FEMALEINFERT	Female infertility	Female infertility || ||	TRUE	igd	NA	NA	NA	NA	NA	NA	NA	8	23777006	0.0018	1.16091e-33	343836	ebi-a-GCST90018977	Serum uric acid levels || id:ebi-a-GCST90018977	TRUE	reported	igd	2	TRUE
84	rs181673	C	A	C	A	0.0173	0.0033	0.590031	0.5113	FALSE	FALSE	FALSE	finn-b-N14_FEMALEINFERT	10	119388528	0.0188	NA	0.8619	Female infertility || id:finn-b-N14_FEMALEINFERT	Female infertility	Female infertility || ||	TRUE	igd	NA	NA	NA	NA	NA	NA	NA	10	119388528	0.0018	1.56495e-21	343836	ebi-a-GCST90018977	Serum uric acid levels || id:ebi-a-GCST90018977	TRUE	reported	igd	2	TRUE
85	rs1851285	G	C	G	C	0.013	-0.0032	0.551001	0.6047	FALSE	TRUE	TRUE	finn-b-N14_FEMALEINFERT	2	213125286	0.0192	NA	0.8679	Female infertility || id:finn-b-N14_FEMALEINFERT	Female infertility	Female infertility || ||	TRUE	igd	NA	NA	NA	NA	NA	NA	NA	2	213125286	0.0018	1.33814e-12	343836	ebi-a-GCST90018977	Serum uric acid levels || id:ebi-a-GCST90018977	TRUE	reported	igd	2	FALSE
86	rs1869581	C	G	C	G	-0.0109	0.0146	0.444542	0.4133	FALSE	TRUE	TRUE	finn-b-N14_FEMALEINFERT	8	126558350	0.0192	NA	0.4473	Female infertility || id:finn-b-N14_FEMALEINFERT	Female infertility	Female infertility || ||	TRUE	igd	NA	NA	NA	NA	NA	NA	NA	8	126558350	0.0018	1.99701e-09	343836	ebi-a-GCST90018977	Serum uric acid levels || id:ebi-a-GCST90018977	TRUE	reported	igd	2	FALSE
87	rs187355703	G	C	G	C	0.0563	-0.0425	0.0191647	0.02433	FALSE	TRUE	FALSE	finn-b-N14_FEMALEINFERT	2	176993583	0.0608	NA	0.4853	Female infertility || id:finn-b-N14_FEMALEINFERT	Female infertility	Female infertility || ||	TRUE	igd	NA	NA	NA	NA	NA	NA	NA	2	176993583	0.0064	1.31795e-18	343836	ebi-a-GCST90018977	Serum uric acid levels || id:ebi-a-GCST90018977	TRUE	reported	igd	2	TRUE
88	rs1925258	A	T	A	T	-0.0124	0.0098	0.665384	0.661	FALSE	TRUE	FALSE	finn-b-N14_FEMALEINFERT	10	119570121	0.0198	NA	0.6203	Female infertility || id:finn-b-N14_FEMALEINFERT	Female infertility	Female infertility || ||	TRUE	igd	NA	NA	NA	NA	NA	NA	NA	10	119570121	0.0019	5.4275e-11	343836	ebi-a-GCST90018977	Serum uric acid levels || id:ebi-a-GCST90018977	TRUE	reported	igd	2	TRUE
89	rs1955949	C	T	C	T	-0.0137	-0.0058	0.75259	0.7413	FALSE	FALSE	FALSE	finn-b-N14_FEMALEINFERT	14	37890433	0.0214	NA	0.7867	Female infertility || id:finn-b-N14_FEMALEINFERT	Female infertility	Female infertility || ||	TRUE	igd	NA	NA	NA	NA	NA	NA	NA	14	37890433	0.002	2.39497e-11	343836	ebi-a-GCST90018977	Serum uric acid levels || id:ebi-a-GCST90018977	TRUE	reported	igd	2	TRUE
90	rs2012385	A	G	A	G	-0.0181	-0.0115	0.65611	0.7317	FALSE	FALSE	FALSE	finn-b-N14_FEMALEINFERT	2	242442728	0.0212	NA	0.5895	Female infertility || id:finn-b-N14_FEMALEINFERT	Female infertility	Female infertility || ||	TRUE	igd	TRUE	rs2012385	rs9288726	G	A	T	C	2	242422405	0.0021	2.71894e-17	343836	ebi-a-GCST90018977	Serum uric acid levels || id:ebi-a-GCST90018977	TRUE	reported	igd	2	TRUE
91	rs2039424	A	G	A	G	0.0111	0.0129	0.638438	0.6806	FALSE	FALSE	FALSE	finn-b-N14_FEMALEINFERT	9	71432174	0.0201	NA	0.5205	Female infertility || id:finn-b-N14_FEMALEINFERT	Female infertility	Female infertility || ||	TRUE	igd	NA	NA	NA	NA	NA	NA	NA	9	71432174	0.0018	1.65101e-09	343836	ebi-a-GCST90018977	Serum uric acid levels || id:ebi-a-GCST90018977	TRUE	reported	igd	2	TRUE
92	rs2057291	G	A	G	A	-0.0146	0.0022	0.673553	0.6805	FALSE	FALSE	FALSE	finn-b-N14_FEMALEINFERT	20	57472043	0.0202	NA	0.9135	Female infertility || id:finn-b-N14_FEMALEINFERT	Female infertility	Female infertility || ||	TRUE	igd	NA	NA	NA	NA	NA	NA	NA	20	57472043	0.0019	5.74513e-15	343836	ebi-a-GCST90018977	Serum uric acid levels || id:ebi-a-GCST90018977	TRUE	reported	igd	2	TRUE
93	rs2060824	C	T	C	T	0.0135	0.0054	0.480515	0.4688	FALSE	FALSE	FALSE	finn-b-N14_FEMALEINFERT	2	61484556	0.0188	NA	0.7723	Female infertility || id:finn-b-N14_FEMALEINFERT	Female infertility	Female infertility || ||	TRUE	igd	NA	NA	NA	NA	NA	NA	NA	2	61484556	0.0018	3.27793e-14	343836	ebi-a-GCST90018977	Serum uric acid levels || id:ebi-a-GCST90018977	TRUE	reported	igd	2	TRUE
94	rs2075252	C	T	C	T	-0.0261	-0.0082	0.672548	0.7194	FALSE	FALSE	FALSE	finn-b-N14_FEMALEINFERT	2	170010985	0.0208	NA	0.6938	Female infertility || id:finn-b-N14_FEMALEINFERT	Female infertility	Female infertility || ||	TRUE	igd	NA	NA	NA	NA	NA	NA	NA	2	170010985	0.002	1.69083e-40	343836	ebi-a-GCST90018977	Serum uric acid levels || id:ebi-a-GCST90018977	TRUE	reported	igd	2	TRUE
95	rs2108093	G	A	G	A	0.0151	-0.0181	0.829163	0.8687	FALSE	FALSE	FALSE	finn-b-N14_FEMALEINFERT	22	30679387	0.028	NA	0.516699	Female infertility || id:finn-b-N14_FEMALEINFERT	Female infertility	Female infertility || ||	TRUE	igd	NA	NA	NA	NA	NA	NA	NA	22	30679387	0.0023	1.18599e-10	343836	ebi-a-GCST90018977	Serum uric acid levels || id:ebi-a-GCST90018977	TRUE	reported	igd	2	TRUE
96	rs2195525	T	C	T	C	-0.014	-0.0023	0.600575	0.5054	FALSE	FALSE	FALSE	finn-b-N14_FEMALEINFERT	11	119235404	0.0189	NA	0.9011	Female infertility || id:finn-b-N14_FEMALEINFERT	Female infertility	Female infertility || ||	TRUE	igd	NA	NA	NA	NA	NA	NA	NA	11	119235404	0.0019	6.72048e-14	343836	ebi-a-GCST90018977	Serum uric acid levels || id:ebi-a-GCST90018977	TRUE	reported	igd	2	TRUE
97	rs219777	A	G	A	G	-0.0227	0.0098	0.24762	0.2079	FALSE	FALSE	FALSE	finn-b-N14_FEMALEINFERT	21	37834721	0.0232	NA	0.672699	Female infertility || id:finn-b-N14_FEMALEINFERT	Female infertility	Female infertility || ||	TRUE	igd	NA	NA	NA	NA	NA	NA	NA	21	37834721	0.0023	4.18986e-22	343836	ebi-a-GCST90018977	Serum uric acid levels || id:ebi-a-GCST90018977	TRUE	reported	igd	2	TRUE
98	rs2210315	T	C	T	C	0.0181	-0.0003	0.17134	0.2059	FALSE	FALSE	FALSE	finn-b-N14_FEMALEINFERT	14	102764820	0.0232	NA	0.9889	Female infertility || id:finn-b-N14_FEMALEINFERT	Female infertility	Female infertility || ||	TRUE	igd	NA	NA	NA	NA	NA	NA	NA	14	102764820	0.0027	2.26986e-11	343836	ebi-a-GCST90018977	Serum uric acid levels || id:ebi-a-GCST90018977	TRUE	reported	igd	2	TRUE
99	rs2219647	A	G	A	G	0.0163	0.0088	0.255685	0.2075	FALSE	FALSE	FALSE	finn-b-N14_FEMALEINFERT	16	51733405	0.0232	NA	0.703301	Female infertility || id:finn-b-N14_FEMALEINFERT	Female infertility	Female infertility || ||	TRUE	igd	NA	NA	NA	NA	NA	NA	NA	16	51733405	0.002	1.24595e-15	343836	ebi-a-GCST90018977	Serum uric acid levels || id:ebi-a-GCST90018977	TRUE	reported	igd	2	TRUE
100	rs2229357	A	G	A	G	-0.0449	-0.0409	0.199117	0.2308	FALSE	FALSE	FALSE	finn-b-N14_FEMALEINFERT	12	57843711	0.0223	NA	0.0663606	Female infertility || id:finn-b-N14_FEMALEINFERT	Female infertility	Female infertility || ||	TRUE	igd	NA	NA	NA	NA	NA	NA	NA	12	57843711	0.0022	1.11995e-90	343836	ebi-a-GCST90018977	Serum uric acid levels || id:ebi-a-GCST90018977	TRUE	reported	igd	2	TRUE
101	rs2231145	C	T	C	T	-0.0787	0.0853	0.0426661	0.01099	FALSE	FALSE	FALSE	finn-b-N14_FEMALEINFERT	4	89039584	0.0903	NA	0.3451	Female infertility || id:finn-b-N14_FEMALEINFERT	Female infertility	Female infertility || ||	TRUE	igd	NA	NA	NA	NA	NA	NA	NA	4	89039584	0.0046	3.35429e-64	343836	ebi-a-GCST90018977	Serum uric acid levels || id:ebi-a-GCST90018977	TRUE	reported	igd	2	TRUE
102	rs2240193	A	C	A	C	-0.0258	-0.0196	0.356532	0.1792	FALSE	FALSE	FALSE	finn-b-N14_FEMALEINFERT	12	113335661	0.0251	NA	0.4347	Female infertility || id:finn-b-N14_FEMALEINFERT	Female infertility	Female infertility || ||	TRUE	igd	NA	NA	NA	NA	NA	NA	NA	12	113335661	0.0037	2.09315e-12	343836	ebi-a-GCST90018977	Serum uric acid levels || id:ebi-a-GCST90018977	TRUE	reported	igd	2	TRUE
103	rs2240390	C	T	C	T	-0.0132	-0.0419	0.325505	0.3747	FALSE	FALSE	FALSE	finn-b-N14_FEMALEINFERT	7	101257075	0.0195	NA	0.03159	Female infertility || id:finn-b-N14_FEMALEINFERT	Female infertility	Female infertility || ||	TRUE	igd	NA	NA	NA	NA	NA	NA	NA	7	101257075	0.0019	7.32487e-12	343836	ebi-a-GCST90018977	Serum uric acid levels || id:ebi-a-GCST90018977	TRUE	reported	igd	2	TRUE
104	rs2252862	G	C	G	C	-0.0147	-0.0185	0.470181	0.4425	FALSE	TRUE	TRUE	finn-b-N14_FEMALEINFERT	2	122004596	0.0189	NA	0.3274	Female infertility || id:finn-b-N14_FEMALEINFERT	Female infertility	Female infertility || ||	TRUE	igd	NA	NA	NA	NA	NA	NA	NA	2	122004596	0.0019	6.00897e-15	343836	ebi-a-GCST90018977	Serum uric acid levels || id:ebi-a-GCST90018977	TRUE	reported	igd	2	FALSE
105	rs2287084	T	G	T	G	0.0124	-0.0129	0.228085	0.1927	FALSE	FALSE	FALSE	finn-b-N14_FEMALEINFERT	2	36606102	0.0239	NA	0.5904	Female infertility || id:finn-b-N14_FEMALEINFERT	Female infertility	Female infertility || ||	TRUE	igd	NA	NA	NA	NA	NA	NA	NA	2	36606102	0.0021	6.35697e-09	343836	ebi-a-GCST90018977	Serum uric acid levels || id:ebi-a-GCST90018977	TRUE	reported	igd	2	TRUE
106	rs2362515	A	G	A	G	-0.0121	-0.0353	0.314821	0.3571	FALSE	FALSE	FALSE	finn-b-N14_FEMALEINFERT	10	126336158	0.0197	NA	0.0724903	Female infertility || id:finn-b-N14_FEMALEINFERT	Female infertility	Female infertility || ||	TRUE	igd	NA	NA	NA	NA	NA	NA	NA	10	126336158	0.0019	2.30202e-10	343836	ebi-a-GCST90018977	Serum uric acid levels || id:ebi-a-GCST90018977	TRUE	reported	igd	2	TRUE
107	rs2414064	A	G	A	G	-0.0144	0.0188	0.21361	0.2797	FALSE	FALSE	FALSE	finn-b-N14_FEMALEINFERT	15	50954278	0.0209	NA	0.3697	Female infertility || id:finn-b-N14_FEMALEINFERT	Female infertility	Female infertility || ||	TRUE	igd	NA	NA	NA	NA	NA	NA	NA	15	50954278	0.0025	7.09594e-09	343836	ebi-a-GCST90018977	Serum uric acid levels || id:ebi-a-GCST90018977	TRUE	reported	igd	2	TRUE
108	rs2436958	C	T	C	T	-0.0188	0.0318	0.828966	0.914	FALSE	FALSE	FALSE	finn-b-N14_FEMALEINFERT	8	103641791	0.0336	NA	0.3426	Female infertility || id:finn-b-N14_FEMALEINFERT	Female infertility	Female infertility || ||	TRUE	igd	NA	NA	NA	NA	NA	NA	NA	8	103641791	0.0024	1.44311e-15	343836	ebi-a-GCST90018977	Serum uric acid levels || id:ebi-a-GCST90018977	TRUE	reported	igd	2	TRUE
109	rs2437817	A	C	A	C	-0.0146	0.0016	0.309596	0.4497	FALSE	FALSE	FALSE	finn-b-N14_FEMALEINFERT	9	107690057	0.019	NA	0.9308	Female infertility || id:finn-b-N14_FEMALEINFERT	Female infertility	Female infertility || ||	TRUE	igd	NA	NA	NA	NA	NA	NA	NA	9	107690057	0.0019	2.59597e-14	343836	ebi-a-GCST90018977	Serum uric acid levels || id:ebi-a-GCST90018977	TRUE	reported	igd	2	TRUE
110	rs2480714	T	G	T	G	0.0126	0.0045	0.765931	0.6765	FALSE	FALSE	FALSE	finn-b-N14_FEMALEINFERT	1	2144982	0.0201	NA	0.8216	Female infertility || id:finn-b-N14_FEMALEINFERT	Female infertility	Female infertility || ||	TRUE	igd	NA	NA	NA	NA	NA	NA	NA	1	2144982	0.0022	5.87205e-09	343836	ebi-a-GCST90018977	Serum uric acid levels || id:ebi-a-GCST90018977	TRUE	reported	igd	2	TRUE
111	rs2493121	A	T	A	T	0.0121	0.0158	0.711628	0.5749	FALSE	TRUE	TRUE	finn-b-N14_FEMALEINFERT	1	179272116	0.019	NA	0.4057	Female infertility || id:finn-b-N14_FEMALEINFERT	Female infertility	Female infertility || ||	TRUE	igd	NA	NA	NA	NA	NA	NA	NA	1	179272116	0.002	1.05099e-09	343836	ebi-a-GCST90018977	Serum uric acid levels || id:ebi-a-GCST90018977	TRUE	reported	igd	2	FALSE
112	rs2540034	T	C	T	C	0.0109	-0.03	0.502628	0.5182	FALSE	FALSE	FALSE	finn-b-N14_FEMALEINFERT	16	4022694	0.0189	NA	0.1135	Female infertility || id:finn-b-N14_FEMALEINFERT	Female infertility	Female infertility || ||	TRUE	igd	NA	NA	NA	NA	NA	NA	NA	16	4022694	0.0018	3.42098e-09	343836	ebi-a-GCST90018977	Serum uric acid levels || id:ebi-a-GCST90018977	TRUE	reported	igd	2	TRUE
113	rs2581824	A	C	A	C	0.03	0.0013	0.446643	0.3903	FALSE	FALSE	FALSE	finn-b-N14_FEMALEINFERT	3	53022408	0.0193	NA	0.948	Female infertility || id:finn-b-N14_FEMALEINFERT	Female infertility	Female infertility || ||	TRUE	igd	NA	NA	NA	NA	NA	NA	NA	3	53022408	0.0018	4.93856e-64	343836	ebi-a-GCST90018977	Serum uric acid levels || id:ebi-a-GCST90018977	TRUE	reported	igd	2	TRUE
114	rs2636590	A	G	A	G	0.011	0.001	0.631534	0.663	FALSE	FALSE	FALSE	finn-b-N14_FEMALEINFERT	6	133935728	0.0198	NA	0.9603	Female infertility || id:finn-b-N14_FEMALEINFERT	Female infertility	Female infertility || ||	TRUE	igd	NA	NA	NA	NA	NA	NA	NA	6	133935728	0.0018	2.28702e-09	343836	ebi-a-GCST90018977	Serum uric acid levels || id:ebi-a-GCST90018977	TRUE	reported	igd	2	TRUE
115	rs2644128	G	C	G	C	0.0136	0.0116	0.471319	0.4565	FALSE	TRUE	TRUE	finn-b-N14_FEMALEINFERT	1	201793440	0.0188	NA	0.536701	Female infertility || id:finn-b-N14_FEMALEINFERT	Female infertility	Female infertility || ||	TRUE	igd	NA	NA	NA	NA	NA	NA	NA	1	201793440	0.0018	7.43875e-14	343836	ebi-a-GCST90018977	Serum uric acid levels || id:ebi-a-GCST90018977	TRUE	reported	igd	2	FALSE
116	rs2668423	G	T	G	T	-0.0115	0.0037	0.734607	0.6222	FALSE	FALSE	FALSE	finn-b-N14_FEMALEINFERT	19	1370526	0.0194	NA	0.8486	Female infertility || id:finn-b-N14_FEMALEINFERT	Female infertility	Female infertility || ||	TRUE	igd	NA	NA	NA	NA	NA	NA	NA	19	1370526	0.002	1.085e-08	343836	ebi-a-GCST90018977	Serum uric acid levels || id:ebi-a-GCST90018977	TRUE	reported	igd	2	TRUE
117	rs2695580	A	G	A	G	0.0107	-0.0123	0.370913	0.3403	FALSE	FALSE	FALSE	finn-b-N14_FEMALEINFERT	7	156372440	0.0199	NA	0.5342	Female infertility || id:finn-b-N14_FEMALEINFERT	Female infertility	Female infertility || ||	TRUE	igd	NA	NA	NA	NA	NA	NA	NA	7	156372440	0.0019	1.32501e-08	343836	ebi-a-GCST90018977	Serum uric acid levels || id:ebi-a-GCST90018977	TRUE	reported	igd	2	TRUE
118	rs2714345	A	G	A	G	-0.0122	-0.0264	0.228012	0.2615	FALSE	FALSE	FALSE	finn-b-N14_FEMALEINFERT	6	7261871	0.0215	NA	0.2193	Female infertility || id:finn-b-N14_FEMALEINFERT	Female infertility	Female infertility || ||	TRUE	igd	NA	NA	NA	NA	NA	NA	NA	6	7261871	0.0021	1.388e-08	343836	ebi-a-GCST90018977	Serum uric acid levels || id:ebi-a-GCST90018977	TRUE	reported	igd	2	TRUE
119	rs272889	G	A	G	A	0.013	0.013	0.544845	0.5064	FALSE	FALSE	FALSE	finn-b-N14_FEMALEINFERT	5	131665378	0.0189	NA	0.4913	Female infertility || id:finn-b-N14_FEMALEINFERT	Female infertility	Female infertility || ||	TRUE	igd	NA	NA	NA	NA	NA	NA	NA	5	131665378	0.0018	1.85183e-12	343836	ebi-a-GCST90018977	Serum uric acid levels || id:ebi-a-GCST90018977	TRUE	reported	igd	2	TRUE
120	rs2749005	G	T	G	T	0.0116	0.0418	0.708888	0.6232	FALSE	FALSE	FALSE	finn-b-N14_FEMALEINFERT	6	52621433	0.0194	NA	0.0311903	Female infertility || id:finn-b-N14_FEMALEINFERT	Female infertility	Female infertility || ||	TRUE	igd	NA	NA	NA	NA	NA	NA	NA	6	52621433	0.002	4.66702e-09	343836	ebi-a-GCST90018977	Serum uric acid levels || id:ebi-a-GCST90018977	TRUE	reported	igd	2	TRUE
121	rs2762353	G	A	G	A	0.0668	-0.0096	0.642554	0.629	FALSE	FALSE	FALSE	finn-b-N14_FEMALEINFERT	6	25794431	0.0195	NA	0.6241	Female infertility || id:finn-b-N14_FEMALEINFERT	Female infertility	Female infertility || ||	TRUE	igd	NA	NA	NA	NA	NA	NA	NA	6	25794431	0.0019	1e-200	343836	ebi-a-GCST90018977	Serum uric acid levels || id:ebi-a-GCST90018977	TRUE	reported	igd	2	TRUE
122	rs2788144	G	A	G	A	0.0395	-0.0491	0.03673	0.0354	FALSE	FALSE	FALSE	finn-b-N14_FEMALEINFERT	1	212069929	0.0506	NA	0.3315	Female infertility || id:finn-b-N14_FEMALEINFERT	Female infertility	Female infertility || ||	TRUE	igd	NA	NA	NA	NA	NA	NA	NA	1	212069929	0.0054	3.37987e-13	343836	ebi-a-GCST90018977	Serum uric acid levels || id:ebi-a-GCST90018977	TRUE	reported	igd	2	TRUE
123	rs2808500	G	A	G	A	-0.0104	0.0034	0.433211	0.4989	FALSE	FALSE	FALSE	finn-b-N14_FEMALEINFERT	1	200330479	0.0188	NA	0.8582	Female infertility || id:finn-b-N14_FEMALEINFERT	Female infertility	Female infertility || ||	TRUE	igd	NA	NA	NA	NA	NA	NA	NA	1	200330479	0.0018	5.89495e-09	343836	ebi-a-GCST90018977	Serum uric acid levels || id:ebi-a-GCST90018977	TRUE	reported	igd	2	TRUE
124	rs2823139	A	G	A	G	0.0152	0.0249	0.314419	0.3804	FALSE	FALSE	FALSE	finn-b-N14_FEMALEINFERT	21	16576783	0.0194	NA	0.1996	Female infertility || id:finn-b-N14_FEMALEINFERT	Female infertility	Female infertility || ||	TRUE	igd	NA	NA	NA	NA	NA	NA	NA	21	16576783	0.0019	2.4149e-15	343836	ebi-a-GCST90018977	Serum uric acid levels || id:ebi-a-GCST90018977	TRUE	reported	igd	2	TRUE
125	rs2834317	A	G	A	G	0.0192	0.0063	0.127508	0.1201	FALSE	FALSE	FALSE	finn-b-N14_FEMALEINFERT	21	35356706	0.0289	NA	0.8284	Female infertility || id:finn-b-N14_FEMALEINFERT	Female infertility	Female infertility || ||	TRUE	igd	NA	NA	NA	NA	NA	NA	NA	21	35356706	0.0027	4.9136e-13	343836	ebi-a-GCST90018977	Serum uric acid levels || id:ebi-a-GCST90018977	TRUE	reported	igd	2	TRUE
126	rs28419182	A	G	A	G	0.018	0.0183	0.694159	0.7355	FALSE	FALSE	FALSE	finn-b-N14_FEMALEINFERT	5	176728400	0.0213	NA	0.3896	Female infertility || id:finn-b-N14_FEMALEINFERT	Female infertility	Female infertility || ||	TRUE	igd	NA	NA	NA	NA	NA	NA	NA	5	176728400	0.002	2.8721e-19	343836	ebi-a-GCST90018977	Serum uric acid levels || id:ebi-a-GCST90018977	TRUE	reported	igd	2	TRUE
127	rs28517717	T	C	T	C	-0.0218	0.0022	0.338371	0.232	FALSE	FALSE	FALSE	finn-b-N14_FEMALEINFERT	9	33179451	0.0223	NA	0.9223	Female infertility || id:finn-b-N14_FEMALEINFERT	Female infertility	Female infertility || ||	TRUE	igd	NA	NA	NA	NA	NA	NA	NA	9	33179451	0.0019	9.77687e-30	343836	ebi-a-GCST90018977	Serum uric acid levels || id:ebi-a-GCST90018977	TRUE	reported	igd	2	TRUE
128	rs28755272	C	T	C	T	-0.0174	0.0166	0.329574	0.2585	FALSE	FALSE	FALSE	finn-b-N14_FEMALEINFERT	6	32652486	0.0216	NA	0.4408	Female infertility || id:finn-b-N14_FEMALEINFERT	Female infertility	Female infertility || ||	TRUE	igd	TRUE	rs28755272	rs9275156	C	T	C	T	6	32645529	0.002	6.3387e-18	343836	ebi-a-GCST90018977	Serum uric acid levels || id:ebi-a-GCST90018977	TRUE	reported	igd	2	TRUE
129	rs2926590	A	C	A	C	0.0193	-0.0213	0.182865	0.119	FALSE	FALSE	FALSE	finn-b-N14_FEMALEINFERT	8	76417878	0.029	NA	0.462701	Female infertility || id:finn-b-N14_FEMALEINFERT	Female infertility	Female infertility || ||	TRUE	igd	NA	NA	NA	NA	NA	NA	NA	8	76417878	0.0023	5.1027e-17	343836	ebi-a-GCST90018977	Serum uric acid levels || id:ebi-a-GCST90018977	TRUE	reported	igd	2	TRUE
130	rs2941484	T	C	T	C	0.0318	0.0208	0.443189	0.4832	FALSE	FALSE	FALSE	finn-b-N14_FEMALEINFERT	8	76478768	0.0189	NA	0.2695	Female infertility || id:finn-b-N14_FEMALEINFERT	Female infertility	Female infertility || ||	TRUE	igd	NA	NA	NA	NA	NA	NA	NA	8	76478768	0.0018	1.30287e-71	343836	ebi-a-GCST90018977	Serum uric acid levels || id:ebi-a-GCST90018977	TRUE	reported	igd	2	TRUE
131	rs2943645	T	C	T	C	0.0134	0.0182	0.719598	0.6365	FALSE	FALSE	FALSE	finn-b-N14_FEMALEINFERT	2	227099180	0.0195	NA	0.3497	Female infertility || id:finn-b-N14_FEMALEINFERT	Female infertility	Female infertility || ||	TRUE	igd	NA	NA	NA	NA	NA	NA	NA	2	227099180	0.002	2.96483e-11	343836	ebi-a-GCST90018977	Serum uric acid levels || id:ebi-a-GCST90018977	TRUE	reported	igd	2	TRUE
132	rs2973444	C	T	C	T	-0.0245	0.0567	0.0636752	0.07149	FALSE	FALSE	FALSE	finn-b-N14_FEMALEINFERT	5	90417593	0.0366	NA	0.1218	Female infertility || id:finn-b-N14_FEMALEINFERT	Female infertility	Female infertility || ||	TRUE	igd	NA	NA	NA	NA	NA	NA	NA	5	90417593	0.0036	1.073e-11	343836	ebi-a-GCST90018977	Serum uric acid levels || id:ebi-a-GCST90018977	TRUE	reported	igd	2	TRUE
133	rs3116068	T	C	T	C	0.0184	0.0203	0.212027	0.248	FALSE	FALSE	FALSE	finn-b-N14_FEMALEINFERT	11	66104993	0.0217	NA	0.3511	Female infertility || id:finn-b-N14_FEMALEINFERT	Female infertility	Female infertility || ||	TRUE	igd	NA	NA	NA	NA	NA	NA	NA	11	66104993	0.0022	1.67494e-17	343836	ebi-a-GCST90018977	Serum uric acid levels || id:ebi-a-GCST90018977	TRUE	reported	igd	2	TRUE
134	rs3212198	T	C	T	C	-0.0172	0.012	0.503289	0.5516	FALSE	FALSE	FALSE	finn-b-N14_FEMALEINFERT	20	43044362	0.0189	NA	0.527499	Female infertility || id:finn-b-N14_FEMALEINFERT	Female infertility	Female infertility || ||	TRUE	igd	NA	NA	NA	NA	NA	NA	NA	20	43044362	0.0018	4.79844e-21	343836	ebi-a-GCST90018977	Serum uric acid levels || id:ebi-a-GCST90018977	TRUE	reported	igd	2	TRUE
135	rs33938520	T	C	T	C	-0.0135	0.0138	0.25276	0.2132	FALSE	FALSE	FALSE	finn-b-N14_FEMALEINFERT	19	4984588	0.0229	NA	0.5474	Female infertility || id:finn-b-N14_FEMALEINFERT	Female infertility	Female infertility || ||	TRUE	igd	NA	NA	NA	NA	NA	NA	NA	19	4984588	0.0023	9.78701e-09	343836	ebi-a-GCST90018977	Serum uric acid levels || id:ebi-a-GCST90018977	TRUE	reported	igd	2	TRUE
136	rs34381009	G	A	G	A	-0.0387	0.0277	0.169001	0.1425	FALSE	FALSE	FALSE	finn-b-N14_FEMALEINFERT	11	65587810	0.0269	NA	0.302	Female infertility || id:finn-b-N14_FEMALEINFERT	Female infertility	Female infertility || ||	TRUE	igd	NA	NA	NA	NA	NA	NA	NA	11	65587810	0.0023	2.09701e-61	343836	ebi-a-GCST90018977	Serum uric acid levels || id:ebi-a-GCST90018977	TRUE	reported	igd	2	TRUE
137	rs34811474	A	G	A	G	-0.014	-0.0045	0.23213	0.231	FALSE	FALSE	FALSE	finn-b-N14_FEMALEINFERT	4	25408838	0.0223	NA	0.84	Female infertility || id:finn-b-N14_FEMALEINFERT	Female infertility	Female infertility || ||	TRUE	igd	NA	NA	NA	NA	NA	NA	NA	4	25408838	0.0024	6.03601e-09	343836	ebi-a-GCST90018977	Serum uric acid levels || id:ebi-a-GCST90018977	TRUE	reported	igd	2	TRUE
138	rs34868798	C	T	C	T	-0.0141	0.0109	0.22033	0.2807	FALSE	FALSE	FALSE	finn-b-N14_FEMALEINFERT	15	74469716	0.021	NA	0.6032	Female infertility || id:finn-b-N14_FEMALEINFERT	Female infertility	Female infertility || ||	TRUE	igd	NA	NA	NA	NA	NA	NA	NA	15	74469716	0.0024	7.8701e-09	343836	ebi-a-GCST90018977	Serum uric acid levels || id:ebi-a-GCST90018977	TRUE	reported	igd	2	TRUE
139	rs35523212	G	A	G	A	-0.0448	-0.0298	0.518307	0.5938	FALSE	FALSE	FALSE	finn-b-N14_FEMALEINFERT	4	10123377	0.0192	NA	0.1196	Female infertility || id:finn-b-N14_FEMALEINFERT	Female infertility	Female infertility || ||	TRUE	igd	NA	NA	NA	NA	NA	NA	NA	4	10123377	0.0018	7.63836e-130	343836	ebi-a-GCST90018977	Serum uric acid levels || id:ebi-a-GCST90018977	TRUE	reported	igd	2	TRUE
140	rs35994853	T	C	T	C	0.0151	0.0041	0.370769	0.5403	FALSE	FALSE	FALSE	finn-b-N14_FEMALEINFERT	7	128738262	0.0188	NA	0.8266	Female infertility || id:finn-b-N14_FEMALEINFERT	Female infertility	Female infertility || ||	TRUE	igd	NA	NA	NA	NA	NA	NA	NA	7	128738262	0.0019	1.43913e-15	343836	ebi-a-GCST90018977	Serum uric acid levels || id:ebi-a-GCST90018977	TRUE	reported	igd	2	TRUE
141	rs3824359	C	T	C	T	0.0142	-0.0168	0.175528	0.08752	FALSE	FALSE	FALSE	finn-b-N14_FEMALEINFERT	9	139105229	0.0331	NA	0.611499	Female infertility || id:finn-b-N14_FEMALEINFERT	Female infertility	Female infertility || ||	TRUE	igd	NA	NA	NA	NA	NA	NA	NA	9	139105229	0.0023	1.53402e-09	343836	ebi-a-GCST90018977	Serum uric acid levels || id:ebi-a-GCST90018977	TRUE	reported	igd	2	TRUE
142	rs3845534	A	G	A	G	0.0151	-0.0155	0.581636	0.5577	FALSE	FALSE	FALSE	finn-b-N14_FEMALEINFERT	1	163738950	0.0189	NA	0.4139	Female infertility || id:finn-b-N14_FEMALEINFERT	Female infertility	Female infertility || ||	TRUE	igd	NA	NA	NA	NA	NA	NA	NA	1	163738950	0.0018	3.56862e-16	343836	ebi-a-GCST90018977	Serum uric acid levels || id:ebi-a-GCST90018977	TRUE	reported	igd	2	TRUE
143	rs429358	C	T	C	T	-0.0182	0.0359	0.141145	0.1842	FALSE	FALSE	FALSE	finn-b-N14_FEMALEINFERT	19	45411941	0.0243	NA	0.1397	Female infertility || id:finn-b-N14_FEMALEINFERT	Female infertility	Female infertility || ||	TRUE	igd	NA	NA	NA	NA	NA	NA	NA	19	45411941	0.0025	6.05062e-13	343836	ebi-a-GCST90018977	Serum uric acid levels || id:ebi-a-GCST90018977	TRUE	reported	igd	2	TRUE
144	rs4468717	T	C	T	C	-0.0214	0.0186	0.077674	0.1396	FALSE	FALSE	FALSE	finn-b-N14_FEMALEINFERT	18	3457606	0.0277	NA	0.5021	Female infertility || id:finn-b-N14_FEMALEINFERT	Female infertility	Female infertility || ||	TRUE	igd	NA	NA	NA	NA	NA	NA	NA	18	3457606	0.0038	1.74e-08	343836	ebi-a-GCST90018977	Serum uric acid levels || id:ebi-a-GCST90018977	TRUE	reported	igd	2	TRUE
145	rs4476815	C	G	C	G	0.0366	-0.1291	0.0261919	0.01581	FALSE	TRUE	FALSE	finn-b-N14_FEMALEINFERT	6	26260070	0.0763	NA	0.0905003	Female infertility || id:finn-b-N14_FEMALEINFERT	Female infertility	Female infertility || ||	TRUE	igd	NA	NA	NA	NA	NA	NA	NA	6	26260070	0.0058	2.28502e-10	343836	ebi-a-GCST90018977	Serum uric acid levels || id:ebi-a-GCST90018977	TRUE	reported	igd	2	TRUE
146	rs45487598	A	G	A	G	0.0184	0.0116	0.11689	0.08633	FALSE	FALSE	FALSE	finn-b-N14_FEMALEINFERT	10	16958653	0.0336	NA	0.7291	Female infertility || id:finn-b-N14_FEMALEINFERT	Female infertility	Female infertility || ||	TRUE	igd	NA	NA	NA	NA	NA	NA	NA	10	16958653	0.0032	7.703e-09	343836	ebi-a-GCST90018977	Serum uric acid levels || id:ebi-a-GCST90018977	TRUE	reported	igd	2	TRUE
147	rs45499402	C	G	C	G	0.1462	0.0142	0.163764	0.07483	FALSE	TRUE	FALSE	finn-b-N14_FEMALEINFERT	4	89043634	0.0357	NA	0.6909	Female infertility || id:finn-b-N14_FEMALEINFERT	Female infertility	Female infertility || ||	TRUE	igd	NA	NA	NA	NA	NA	NA	NA	4	89043634	0.0024	1e-200	343836	ebi-a-GCST90018977	Serum uric acid levels || id:ebi-a-GCST90018977	TRUE	reported	igd	2	TRUE
148	rs455213	C	T	C	T	0.0165	0.0192	0.402199	0.3917	FALSE	FALSE	FALSE	finn-b-N14_FEMALEINFERT	5	34660235	0.0192	NA	0.3181	Female infertility || id:finn-b-N14_FEMALEINFERT	Female infertility	Female infertility || ||	TRUE	igd	NA	NA	NA	NA	NA	NA	NA	5	34660235	0.0018	1.43714e-19	343836	ebi-a-GCST90018977	Serum uric acid levels || id:ebi-a-GCST90018977	TRUE	reported	igd	2	TRUE
149	rs4575545	A	G	A	G	-0.0267	0.0058	0.298394	0.3056	FALSE	FALSE	FALSE	finn-b-N14_FEMALEINFERT	16	79755446	0.0204	NA	0.778099	Female infertility || id:finn-b-N14_FEMALEINFERT	Female infertility	Female infertility || ||	TRUE	igd	NA	NA	NA	NA	NA	NA	NA	16	79755446	0.0019	2.2269e-43	343836	ebi-a-GCST90018977	Serum uric acid levels || id:ebi-a-GCST90018977	TRUE	reported	igd	2	TRUE
150	rs4777466	T	C	T	C	-0.0149	-0.0281	0.355818	0.2736	FALSE	FALSE	FALSE	finn-b-N14_FEMALEINFERT	15	72136872	0.0211	NA	0.1827	Female infertility || id:finn-b-N14_FEMALEINFERT	Female infertility	Female infertility || ||	TRUE	igd	NA	NA	NA	NA	NA	NA	NA	15	72136872	0.0019	1.83908e-14	343836	ebi-a-GCST90018977	Serum uric acid levels || id:ebi-a-GCST90018977	TRUE	reported	igd	2	TRUE
151	rs4783505	T	G	T	G	0.0139	-0.0382	0.461732	0.5747	FALSE	FALSE	FALSE	finn-b-N14_FEMALEINFERT	16	20819538	0.019	NA	0.0446797	Female infertility || id:finn-b-N14_FEMALEINFERT	Female infertility	Female infertility || ||	TRUE	igd	NA	NA	NA	NA	NA	NA	NA	16	20819538	0.0019	6.18016e-13	343836	ebi-a-GCST90018977	Serum uric acid levels || id:ebi-a-GCST90018977	TRUE	reported	igd	2	TRUE
152	rs4789278	A	G	A	G	-0.0179	0.0548	0.264277	0.1249	FALSE	FALSE	FALSE	finn-b-N14_FEMALEINFERT	17	74308433	0.0285	NA	0.0546802	Female infertility || id:finn-b-N14_FEMALEINFERT	Female infertility	Female infertility || ||	TRUE	igd	NA	NA	NA	NA	NA	NA	NA	17	74308433	0.0022	1.3471e-15	343836	ebi-a-GCST90018977	Serum uric acid levels || id:ebi-a-GCST90018977	TRUE	reported	igd	2	TRUE
153	rs4886755	G	A	G	A	0.0285	0.0174	0.506423	0.4241	FALSE	FALSE	FALSE	finn-b-N14_FEMALEINFERT	15	76298132	0.019	NA	0.3609	Female infertility || id:finn-b-N14_FEMALEINFERT	Female infertility	Female infertility || ||	TRUE	igd	NA	NA	NA	NA	NA	NA	NA	15	76298132	0.0018	2.83727e-57	343836	ebi-a-GCST90018977	Serum uric acid levels || id:ebi-a-GCST90018977	TRUE	reported	igd	2	TRUE
154	rs4897160	A	G	A	G	0.0145	-0.001	0.477568	0.5057	FALSE	FALSE	FALSE	finn-b-N14_FEMALEINFERT	6	126223944	0.0188	NA	0.9588	Female infertility || id:finn-b-N14_FEMALEINFERT	Female infertility	Female infertility || ||	TRUE	igd	NA	NA	NA	NA	NA	NA	NA	6	126223944	0.0018	1.7869e-16	343836	ebi-a-GCST90018977	Serum uric acid levels || id:ebi-a-GCST90018977	TRUE	reported	igd	2	TRUE
155	rs4966019	T	C	T	C	-0.0323	-0.0097	0.599258	0.6473	FALSE	FALSE	FALSE	finn-b-N14_FEMALEINFERT	15	99274326	0.0196	NA	0.6194	Female infertility || id:finn-b-N14_FEMALEINFERT	Female infertility	Female infertility || ||	TRUE	igd	NA	NA	NA	NA	NA	NA	NA	15	99274326	0.0018	1.09698e-70	343836	ebi-a-GCST90018977	Serum uric acid levels || id:ebi-a-GCST90018977	TRUE	reported	igd	2	TRUE
156	rs496708	A	C	A	C	-0.0133	0.0452	0.447339	0.3762	FALSE	FALSE	FALSE	finn-b-N14_FEMALEINFERT	1	234851184	0.0193	NA	0.0193201	Female infertility || id:finn-b-N14_FEMALEINFERT	Female infertility	Female infertility || ||	TRUE	igd	NA	NA	NA	NA	NA	NA	NA	1	234851184	0.0018	7.26273e-13	343836	ebi-a-GCST90018977	Serum uric acid levels || id:ebi-a-GCST90018977	TRUE	reported	igd	2	TRUE
157	rs505870	A	C	A	C	-0.013	-0.0243	0.47511	0.4958	FALSE	FALSE	FALSE	finn-b-N14_FEMALEINFERT	6	160771363	0.0188	NA	0.1945	Female infertility || id:finn-b-N14_FEMALEINFERT	Female infertility	Female infertility || ||	TRUE	igd	NA	NA	NA	NA	NA	NA	NA	6	160771363	0.002	1.78299e-10	343836	ebi-a-GCST90018977	Serum uric acid levels || id:ebi-a-GCST90018977	TRUE	reported	igd	2	TRUE
158	rs523288	T	A	T	A	0.0205	-0.0318	0.23435	0.1848	FALSE	TRUE	FALSE	finn-b-N14_FEMALEINFERT	18	57848651	0.0241	NA	0.1882	Female infertility || id:finn-b-N14_FEMALEINFERT	Female infertility	Female infertility || ||	TRUE	igd	TRUE	rs523288	rs66922415	T	A	G	A	18	57848369	0.0024	1.45011e-17	343836	ebi-a-GCST90018977	Serum uric acid levels || id:ebi-a-GCST90018977	TRUE	reported	igd	2	TRUE
159	rs538737	G	C	G	C	0.0786	0.0127	0.433648	0.399	FALSE	TRUE	TRUE	finn-b-N14_FEMALEINFERT	11	64355772	0.0192	NA	0.5064	Female infertility || id:finn-b-N14_FEMALEINFERT	Female infertility	Female infertility || ||	TRUE	igd	NA	NA	NA	NA	NA	NA	NA	11	64355772	0.002	1e-200	343836	ebi-a-GCST90018977	Serum uric acid levels || id:ebi-a-GCST90018977	TRUE	reported	igd	2	FALSE
160	rs56376587	C	A	C	A	0.0113	0.0036	0.443746	0.4296	FALSE	FALSE	FALSE	finn-b-N14_FEMALEINFERT	18	77160235	0.0191	NA	0.8492	Female infertility || id:finn-b-N14_FEMALEINFERT	Female infertility	Female infertility || ||	TRUE	igd	NA	NA	NA	NA	NA	NA	NA	18	77160235	0.0018	6.40605e-10	343836	ebi-a-GCST90018977	Serum uric acid levels || id:ebi-a-GCST90018977	TRUE	reported	igd	2	TRUE
161	rs56379622	A	G	A	G	-0.0374	0.0465	0.0447	0.01821	FALSE	FALSE	FALSE	finn-b-N14_FEMALEINFERT	9	130756222	0.0703	NA	0.508899	Female infertility || id:finn-b-N14_FEMALEINFERT	Female infertility	Female infertility || ||	TRUE	igd	NA	NA	NA	NA	NA	NA	NA	9	130756222	0.0049	2.89801e-14	343836	ebi-a-GCST90018977	Serum uric acid levels || id:ebi-a-GCST90018977	TRUE	reported	igd	2	TRUE
162	rs57577420	G	A	G	A	0.0187	0.0601	0.110959	0.08168	FALSE	FALSE	FALSE	finn-b-N14_FEMALEINFERT	17	26977343	0.0342	NA	0.0789405	Female infertility || id:finn-b-N14_FEMALEINFERT	Female infertility	Female infertility || ||	TRUE	igd	NA	NA	NA	NA	NA	NA	NA	17	26977343	0.0028	4.62168e-11	343836	ebi-a-GCST90018977	Serum uric acid levels || id:ebi-a-GCST90018977	TRUE	reported	igd	2	TRUE
163	rs589852	T	C	T	C	-0.0288	-0.0166	0.596218	0.5519	FALSE	FALSE	FALSE	finn-b-N14_FEMALEINFERT	11	64257440	0.0189	NA	0.3799	Female infertility || id:finn-b-N14_FEMALEINFERT	Female infertility	Female infertility || ||	TRUE	igd	NA	NA	NA	NA	NA	NA	NA	11	64257440	0.0018	3.83707e-58	343836	ebi-a-GCST90018977	Serum uric acid levels || id:ebi-a-GCST90018977	TRUE	reported	igd	2	TRUE
164	rs59864860	A	T	A	T	-0.0169	-0.0043	0.119796	0.1675	FALSE	TRUE	FALSE	finn-b-N14_FEMALEINFERT	7	4691060	0.0251	NA	0.8635	Female infertility || id:finn-b-N14_FEMALEINFERT	Female infertility	Female infertility || ||	TRUE	igd	TRUE	rs59864860	rs28411900	A	T	T	C	7	4689210	0.0027	4.65704e-10	343836	ebi-a-GCST90018977	Serum uric acid levels || id:ebi-a-GCST90018977	TRUE	reported	igd	2	TRUE
165	rs60767324	C	T	C	T	-0.0189	-0.021	0.0763012	0.1983	FALSE	FALSE	FALSE	finn-b-N14_FEMALEINFERT	7	50732659	0.0237	NA	0.3754	Female infertility || id:finn-b-N14_FEMALEINFERT	Female infertility	Female infertility || ||	TRUE	igd	NA	NA	NA	NA	NA	NA	NA	7	50732659	0.0033	1.2e-08	343836	ebi-a-GCST90018977	Serum uric acid levels || id:ebi-a-GCST90018977	TRUE	reported	igd	2	TRUE
166	rs6088559	A	C	A	C	0.0162	-0.0069	0.38851	0.4616	FALSE	FALSE	FALSE	finn-b-N14_FEMALEINFERT	20	33287782	0.0188	NA	0.7151	Female infertility || id:finn-b-N14_FEMALEINFERT	Female infertility	Female infertility || ||	TRUE	igd	TRUE	rs6088559	rs6119510	A	C	G	T	20	33228312	0.0021	1.02094e-14	343836	ebi-a-GCST90018977	Serum uric acid levels || id:ebi-a-GCST90018977	TRUE	reported	igd	2	TRUE
167	rs6129786	A	C	A	C	-0.013	0.008	0.358439	0.2491	FALSE	FALSE	FALSE	finn-b-N14_FEMALEINFERT	20	39887648	0.0217	NA	0.7127	Female infertility || id:finn-b-N14_FEMALEINFERT	Female infertility	Female infertility || ||	TRUE	igd	NA	NA	NA	NA	NA	NA	NA	20	39887648	0.0021	3.39797e-10	343836	ebi-a-GCST90018977	Serum uric acid levels || id:ebi-a-GCST90018977	TRUE	reported	igd	2	TRUE
168	rs61903695	G	A	G	A	0.012	-0.0122	0.216906	0.2471	FALSE	FALSE	FALSE	finn-b-N14_FEMALEINFERT	11	89922417	0.0219	NA	0.578699	Female infertility || id:finn-b-N14_FEMALEINFERT	Female infertility	Female infertility || ||	TRUE	igd	NA	NA	NA	NA	NA	NA	NA	11	89922417	0.0021	2.13201e-08	343836	ebi-a-GCST90018977	Serum uric acid levels || id:ebi-a-GCST90018977	TRUE	reported	igd	2	TRUE
169	rs61941404	T	C	T	C	-0.028	0.0191	0.071351	0.07586	FALSE	FALSE	FALSE	finn-b-N14_FEMALEINFERT	12	113588466	0.0356	NA	0.592	Female infertility || id:finn-b-N14_FEMALEINFERT	Female infertility	Female infertility || ||	TRUE	igd	NA	NA	NA	NA	NA	NA	NA	12	113588466	0.0037	2.41102e-14	343836	ebi-a-GCST90018977	Serum uric acid levels || id:ebi-a-GCST90018977	TRUE	reported	igd	2	TRUE
170	rs62106258	C	T	C	T	-0.0342	0.0757	0.048343	0.02036	FALSE	FALSE	FALSE	finn-b-N14_FEMALEINFERT	2	417167	0.0669	NA	0.2578	Female infertility || id:finn-b-N14_FEMALEINFERT	Female infertility	Female infertility || ||	TRUE	igd	NA	NA	NA	NA	NA	NA	NA	2	417167	0.0047	5.10505e-13	343836	ebi-a-GCST90018977	Serum uric acid levels || id:ebi-a-GCST90018977	TRUE	reported	igd	2	TRUE
171	rs62262727	A	G	A	G	0.0358	-0.0384	0.069758	0.06501	FALSE	FALSE	FALSE	finn-b-N14_FEMALEINFERT	3	49803395	0.038	NA	0.3126	Female infertility || id:finn-b-N14_FEMALEINFERT	Female infertility	Female infertility || ||	TRUE	igd	NA	NA	NA	NA	NA	NA	NA	3	49803395	0.004	3.52696e-19	343836	ebi-a-GCST90018977	Serum uric acid levels || id:ebi-a-GCST90018977	TRUE	reported	igd	2	TRUE
172	rs62294282	G	A	G	A	0.3013	0.0575	0.72392	0.735	FALSE	FALSE	FALSE	finn-b-N14_FEMALEINFERT	4	9931645	0.0213	NA	0.00706204	Female infertility || id:finn-b-N14_FEMALEINFERT	Female infertility	Female infertility || ||	TRUE	igd	TRUE	rs62294282	rs4447862	A	G	G	C	4	9927894	0.0022	1e-200	343836	ebi-a-GCST90018977	Serum uric acid levels || id:ebi-a-GCST90018977	TRUE	reported	igd	2	TRUE
173	rs62294340	A	G	A	G	-0.017	-0.0427	0.374617	0.2787	FALSE	FALSE	FALSE	finn-b-N14_FEMALEINFERT	3	169155476	0.021	NA	0.0415203	Female infertility || id:finn-b-N14_FEMALEINFERT	Female infertility	Female infertility || ||	TRUE	igd	NA	NA	NA	NA	NA	NA	NA	3	169155476	0.0018	9.99309e-21	343836	ebi-a-GCST90018977	Serum uric acid levels || id:ebi-a-GCST90018977	TRUE	reported	igd	2	TRUE
174	rs62580766	T	C	T	C	-0.0144	0.0386	0.18197	0.1047	FALSE	FALSE	FALSE	finn-b-N14_FEMALEINFERT	9	113034490	0.0307	NA	0.2089	Female infertility || id:finn-b-N14_FEMALEINFERT	Female infertility	Female infertility || ||	TRUE	igd	NA	NA	NA	NA	NA	NA	NA	9	113034490	0.0026	4.74898e-08	343836	ebi-a-GCST90018977	Serum uric acid levels || id:ebi-a-GCST90018977	TRUE	reported	igd	2	TRUE
175	rs6429747	T	C	T	C	-0.0215	-0.036	0.31423	0.3504	FALSE	FALSE	FALSE	finn-b-N14_FEMALEINFERT	1	15823889	0.0197	NA	0.0674901	Female infertility || id:finn-b-N14_FEMALEINFERT	Female infertility	Female infertility || ||	TRUE	igd	NA	NA	NA	NA	NA	NA	NA	1	15823889	0.0022	9.59622e-23	343836	ebi-a-GCST90018977	Serum uric acid levels || id:ebi-a-GCST90018977	TRUE	reported	igd	2	TRUE
176	rs6464165	C	T	C	T	0.0267	0.0115	0.28282	0.2297	FALSE	FALSE	FALSE	finn-b-N14_FEMALEINFERT	7	151413124	0.0224	NA	0.6081	Female infertility || id:finn-b-N14_FEMALEINFERT	Female infertility	Female infertility || ||	TRUE	igd	NA	NA	NA	NA	NA	NA	NA	7	151413124	0.0023	3.78791e-32	343836	ebi-a-GCST90018977	Serum uric acid levels || id:ebi-a-GCST90018977	TRUE	reported	igd	2	TRUE
177	rs6492910	A	G	A	G	-0.0133	0.0149	0.641321	0.6817	FALSE	FALSE	FALSE	finn-b-N14_FEMALEINFERT	15	39961360	0.0201	NA	0.4584	Female infertility || id:finn-b-N14_FEMALEINFERT	Female infertility	Female infertility || ||	TRUE	igd	NA	NA	NA	NA	NA	NA	NA	15	39961360	0.002	2.02209e-11	343836	ebi-a-GCST90018977	Serum uric acid levels || id:ebi-a-GCST90018977	TRUE	reported	igd	2	TRUE
178	rs6674490	A	C	A	C	-0.0123	-0.0159	0.393648	0.411	FALSE	FALSE	FALSE	finn-b-N14_FEMALEINFERT	1	185136458	0.0191	NA	0.4056	Female infertility || id:finn-b-N14_FEMALEINFERT	Female infertility	Female infertility || ||	TRUE	igd	NA	NA	NA	NA	NA	NA	NA	1	185136458	0.0018	9.67609e-12	343836	ebi-a-GCST90018977	Serum uric acid levels || id:ebi-a-GCST90018977	TRUE	reported	igd	2	TRUE
179	rs6715785	A	G	A	G	-0.0116	-0.0263	0.415762	0.3291	FALSE	FALSE	FALSE	finn-b-N14_FEMALEINFERT	2	136910273	0.02	NA	0.1867	Female infertility || id:finn-b-N14_FEMALEINFERT	Female infertility	Female infertility || ||	TRUE	igd	NA	NA	NA	NA	NA	NA	NA	2	136910273	0.0021	3.97997e-08	343836	ebi-a-GCST90018977	Serum uric acid levels || id:ebi-a-GCST90018977	TRUE	reported	igd	2	TRUE
180	rs676015	C	T	C	T	-0.015	0.0048	0.664388	0.6696	FALSE	FALSE	FALSE	finn-b-N14_FEMALEINFERT	6	2064648	0.02	NA	0.8115	Female infertility || id:finn-b-N14_FEMALEINFERT	Female infertility	Female infertility || ||	TRUE	igd	NA	NA	NA	NA	NA	NA	NA	6	2064648	0.0019	1.87802e-15	343836	ebi-a-GCST90018977	Serum uric acid levels || id:ebi-a-GCST90018977	TRUE	reported	igd	2	TRUE
181	rs680071	C	T	C	T	0.0158	0.0059	0.869594	0.9499	FALSE	FALSE	FALSE	finn-b-N14_FEMALEINFERT	11	103088414	0.0428	NA	0.8909	Female infertility || id:finn-b-N14_FEMALEINFERT	Female infertility	Female infertility || ||	TRUE	igd	NA	NA	NA	NA	NA	NA	NA	11	103088414	0.0026	1.49599e-09	343836	ebi-a-GCST90018977	Serum uric acid levels || id:ebi-a-GCST90018977	TRUE	reported	igd	2	TRUE
182	rs6804946	C	T	C	T	-0.0216	0.0247	0.20022	0.1943	FALSE	FALSE	FALSE	finn-b-N14_FEMALEINFERT	3	126012852	0.024	NA	0.3036	Female infertility || id:finn-b-N14_FEMALEINFERT	Female infertility	Female infertility || ||	TRUE	igd	NA	NA	NA	NA	NA	NA	NA	3	126012852	0.0025	1.77296e-17	343836	ebi-a-GCST90018977	Serum uric acid levels || id:ebi-a-GCST90018977	TRUE	reported	igd	2	TRUE
183	rs6825697	C	G	C	G	0.0365	0.0441	0.917691	0.90872	FALSE	TRUE	FALSE	finn-b-N14_FEMALEINFERT	4	9488798	0.0327	NA	0.1774	Female infertility || id:finn-b-N14_FEMALEINFERT	Female infertility	Female infertility || ||	TRUE	igd	NA	NA	NA	NA	NA	NA	NA	4	9488798	0.0038	1.11712e-21	343836	ebi-a-GCST90018977	Serum uric acid levels || id:ebi-a-GCST90018977	TRUE	reported	igd	2	TRUE
184	rs6860575	T	C	T	C	-0.0114	0.0187	0.472925	0.5435	FALSE	FALSE	FALSE	finn-b-N14_FEMALEINFERT	5	68642499	0.0189	NA	0.321	Female infertility || id:finn-b-N14_FEMALEINFERT	Female infertility	Female infertility || ||	TRUE	igd	NA	NA	NA	NA	NA	NA	NA	5	68642499	0.0018	1.88499e-10	343836	ebi-a-GCST90018977	Serum uric acid levels || id:ebi-a-GCST90018977	TRUE	reported	igd	2	TRUE
185	rs686364	G	A	G	A	0.0167	0.0051	0.286199	0.2123	FALSE	FALSE	FALSE	finn-b-N14_FEMALEINFERT	21	31587793	0.023	NA	0.824	Female infertility || id:finn-b-N14_FEMALEINFERT	Female infertility	Female infertility || ||	TRUE	igd	NA	NA	NA	NA	NA	NA	NA	21	31587793	0.002	3.09671e-17	343836	ebi-a-GCST90018977	Serum uric acid levels || id:ebi-a-GCST90018977	TRUE	reported	igd	2	TRUE
186	rs6939175	A	G	A	G	-0.012	-0.027	0.287096	0.2424	FALSE	FALSE	FALSE	finn-b-N14_FEMALEINFERT	6	116305183	0.0221	NA	0.2213	Female infertility || id:finn-b-N14_FEMALEINFERT	Female infertility	Female infertility || ||	TRUE	igd	NA	NA	NA	NA	NA	NA	NA	6	116305183	0.002	3.596e-09	343836	ebi-a-GCST90018977	Serum uric acid levels || id:ebi-a-GCST90018977	TRUE	reported	igd	2	TRUE
187	rs7039	G	C	G	C	0.0147	-0.0077	0.550652	0.5274	FALSE	TRUE	TRUE	finn-b-N14_FEMALEINFERT	3	69154343	0.0188	NA	0.683701	Female infertility || id:finn-b-N14_FEMALEINFERT	Female infertility	Female infertility || ||	TRUE	igd	NA	NA	NA	NA	NA	NA	NA	3	69154343	0.0018	2.48886e-16	343836	ebi-a-GCST90018977	Serum uric acid levels || id:ebi-a-GCST90018977	TRUE	reported	igd	2	FALSE
188	rs703978	G	C	G	C	0.0117	0.0089	0.615663	0.659	FALSE	TRUE	FALSE	finn-b-N14_FEMALEINFERT	10	80944147	0.0198	NA	0.652299	Female infertility || id:finn-b-N14_FEMALEINFERT	Female infertility	Female infertility || ||	TRUE	igd	NA	NA	NA	NA	NA	NA	NA	10	80944147	0.0018	1.10701e-10	343836	ebi-a-GCST90018977	Serum uric acid levels || id:ebi-a-GCST90018977	TRUE	reported	igd	2	TRUE
189	rs7093087	A	G	A	G	0.0172	0.0478	0.163333	0.1241	FALSE	FALSE	FALSE	finn-b-N14_FEMALEINFERT	10	104878454	0.0284	NA	0.0919602	Female infertility || id:finn-b-N14_FEMALEINFERT	Female infertility	Female infertility || ||	TRUE	igd	TRUE	rs7093087	rs72846714	A	G	A	G	10	104700444	0.0024	4.3481e-13	343836	ebi-a-GCST90018977	Serum uric acid levels || id:ebi-a-GCST90018977	TRUE	reported	igd	2	TRUE
190	rs7122026	A	C	A	C	0.0121	0.0018	0.364756	0.5064	FALSE	FALSE	FALSE	finn-b-N14_FEMALEINFERT	11	10259378	0.0188	NA	0.9225	Female infertility || id:finn-b-N14_FEMALEINFERT	Female infertility	Female infertility || ||	TRUE	igd	TRUE	rs7122026	rs4910109	A	C	A	G	11	10255108	0.002	1.39499e-09	343836	ebi-a-GCST90018977	Serum uric acid levels || id:ebi-a-GCST90018977	TRUE	reported	igd	2	TRUE
191	rs7188156	G	T	G	T	0.0276	0.0107	0.168983	0.1704	FALSE	FALSE	FALSE	finn-b-N14_FEMALEINFERT	16	79938114	0.025	NA	0.6675	Female infertility || id:finn-b-N14_FEMALEINFERT	Female infertility	Female infertility || ||	TRUE	igd	NA	NA	NA	NA	NA	NA	NA	16	79938114	0.0024	2.51884e-31	343836	ebi-a-GCST90018977	Serum uric acid levels || id:ebi-a-GCST90018977	TRUE	reported	igd	2	TRUE
192	rs7200986	A	G	A	G	-0.0135	0.0055	0.38712	0.4938	FALSE	FALSE	FALSE	finn-b-N14_FEMALEINFERT	16	68099946	0.0188	NA	0.768999	Female infertility || id:finn-b-N14_FEMALEINFERT	Female infertility	Female infertility || ||	TRUE	igd	NA	NA	NA	NA	NA	NA	NA	16	68099946	0.0018	3.00193e-13	343836	ebi-a-GCST90018977	Serum uric acid levels || id:ebi-a-GCST90018977	TRUE	reported	igd	2	TRUE
193	rs7224610	A	C	A	C	-0.0265	-0.0122	0.662467	0.5776	FALSE	FALSE	FALSE	finn-b-N14_FEMALEINFERT	17	53364788	0.0191	NA	0.5225	Female infertility || id:finn-b-N14_FEMALEINFERT	Female infertility	Female infertility || ||	TRUE	igd	NA	NA	NA	NA	NA	NA	NA	17	53364788	0.0019	6.51028e-44	343836	ebi-a-GCST90018977	Serum uric acid levels || id:ebi-a-GCST90018977	TRUE	reported	igd	2	TRUE
194	rs7230932	A	G	A	G	-0.0101	-0.003	0.359474	0.4646	FALSE	FALSE	FALSE	finn-b-N14_FEMALEINFERT	18	58179582	0.0189	NA	0.872	Female infertility || id:finn-b-N14_FEMALEINFERT	Female infertility	Female infertility || ||	TRUE	igd	NA	NA	NA	NA	NA	NA	NA	18	58179582	0.0018	4.09402e-08	343836	ebi-a-GCST90018977	Serum uric acid levels || id:ebi-a-GCST90018977	TRUE	reported	igd	2	TRUE
195	rs7247977	C	T	C	T	0.0176	0.0027	0.469395	0.3229	FALSE	FALSE	FALSE	finn-b-N14_FEMALEINFERT	19	33358355	0.02	NA	0.8934	Female infertility || id:finn-b-N14_FEMALEINFERT	Female infertility	Female infertility || ||	TRUE	igd	NA	NA	NA	NA	NA	NA	NA	19	33358355	0.0018	2.46604e-22	343836	ebi-a-GCST90018977	Serum uric acid levels || id:ebi-a-GCST90018977	TRUE	reported	igd	2	TRUE
196	rs72681698	C	T	C	T	-0.0717	0.0534	0.011039	0.001217	FALSE	FALSE	FALSE	finn-b-N14_FEMALEINFERT	14	51207741	0.2877	NA	0.8528	Female infertility || id:finn-b-N14_FEMALEINFERT	Female infertility	Female infertility || ||	TRUE	igd	NA	NA	NA	NA	NA	NA	NA	14	51207741	0.0097	1.63493e-13	343836	ebi-a-GCST90018977	Serum uric acid levels || id:ebi-a-GCST90018977	TRUE	reported	igd	2	TRUE
197	rs72818964	A	G	A	G	0.0155	0.0195	0.17609	0.1686	FALSE	FALSE	FALSE	finn-b-N14_FEMALEINFERT	2	101578022	0.0252	NA	0.4377	Female infertility || id:finn-b-N14_FEMALEINFERT	Female infertility	Female infertility || ||	TRUE	igd	NA	NA	NA	NA	NA	NA	NA	2	101578022	0.0027	5.58895e-09	343836	ebi-a-GCST90018977	Serum uric acid levels || id:ebi-a-GCST90018977	TRUE	reported	igd	2	TRUE
198	rs72951456	T	C	T	C	0.0264	0.0215	0.048935	0.05903	FALSE	FALSE	FALSE	finn-b-N14_FEMALEINFERT	6	53832348	0.0403	NA	0.5935	Female infertility || id:finn-b-N14_FEMALEINFERT	Female infertility	Female infertility || ||	TRUE	igd	NA	NA	NA	NA	NA	NA	NA	6	53832348	0.0048	3.16701e-08	343836	ebi-a-GCST90018977	Serum uric acid levels || id:ebi-a-GCST90018977	TRUE	reported	igd	2	TRUE
199	rs7302925	G	A	G	A	-0.0184	-0.015	0.827202	0.8105	FALSE	FALSE	FALSE	finn-b-N14_FEMALEINFERT	12	56861458	0.024	NA	0.5312	Female infertility || id:finn-b-N14_FEMALEINFERT	Female infertility	Female infertility || ||	TRUE	igd	NA	NA	NA	NA	NA	NA	NA	12	56861458	0.0023	2.30409e-15	343836	ebi-a-GCST90018977	Serum uric acid levels || id:ebi-a-GCST90018977	TRUE	reported	igd	2	TRUE
200	rs7310615	G	C	G	C	-0.0289	0.0102	0.5182	0.5843	FALSE	TRUE	TRUE	finn-b-N14_FEMALEINFERT	12	111865049	0.019	NA	0.590599	Female infertility || id:finn-b-N14_FEMALEINFERT	Female infertility	Female infertility || ||	TRUE	igd	NA	NA	NA	NA	NA	NA	NA	12	111865049	0.002	3.6266e-45	343836	ebi-a-GCST90018977	Serum uric acid levels || id:ebi-a-GCST90018977	TRUE	reported	igd	2	FALSE
201	rs73169739	C	T	C	T	0.0242	-0.007	0.0622486	0.0376	FALSE	FALSE	FALSE	finn-b-N14_FEMALEINFERT	3	170750018	0.0494	NA	0.8867	Female infertility || id:finn-b-N14_FEMALEINFERT	Female infertility	Female infertility || ||	TRUE	igd	NA	NA	NA	NA	NA	NA	NA	3	170750018	0.0036	2.90202e-11	343836	ebi-a-GCST90018977	Serum uric acid levels || id:ebi-a-GCST90018977	TRUE	reported	igd	2	TRUE
202	rs7331398	C	T	C	T	-0.0148	-0.0244	0.503392	0.4004	FALSE	FALSE	FALSE	finn-b-N14_FEMALEINFERT	13	72340262	0.0192	NA	0.2034	Female infertility || id:finn-b-N14_FEMALEINFERT	Female infertility	Female infertility || ||	TRUE	igd	NA	NA	NA	NA	NA	NA	NA	13	72340262	0.0019	1.36994e-14	343836	ebi-a-GCST90018977	Serum uric acid levels || id:ebi-a-GCST90018977	TRUE	reported	igd	2	TRUE
203	rs7341879	G	A	G	A	0.0121	-0.0208	0.30359	0.2924	FALSE	FALSE	FALSE	finn-b-N14_FEMALEINFERT	9	33084282	0.0206	NA	0.3134	Female infertility || id:finn-b-N14_FEMALEINFERT	Female infertility	Female infertility || ||	TRUE	igd	TRUE	rs7341879	rs10758184	G	A	G	A	9	33083731	0.0022	3.96004e-08	343836	ebi-a-GCST90018977	Serum uric acid levels || id:ebi-a-GCST90018977	TRUE	reported	igd	2	TRUE
204	rs738409	G	C	G	C	-0.0199	0.0134	0.281751	0.2262	FALSE	TRUE	FALSE	finn-b-N14_FEMALEINFERT	22	44324727	0.0223	NA	0.5475	Female infertility || id:finn-b-N14_FEMALEINFERT	Female infertility	Female infertility || ||	TRUE	igd	NA	NA	NA	NA	NA	NA	NA	22	44324727	0.002	7.16803e-23	343836	ebi-a-GCST90018977	Serum uric acid levels || id:ebi-a-GCST90018977	TRUE	reported	igd	2	TRUE
205	rs7402939	C	T	C	T	0.012	0.0129	0.587977	0.6185	FALSE	FALSE	FALSE	finn-b-N14_FEMALEINFERT	15	99183876	0.0194	NA	0.5062	Female infertility || id:finn-b-N14_FEMALEINFERT	Female infertility	Female infertility || ||	TRUE	igd	NA	NA	NA	NA	NA	NA	NA	15	99183876	0.0018	3.5229e-11	343836	ebi-a-GCST90018977	Serum uric acid levels || id:ebi-a-GCST90018977	TRUE	reported	igd	2	TRUE
206	rs74397112	T	C	T	C	0.0227	0.0315	0.103764	0.1282	FALSE	FALSE	FALSE	finn-b-N14_FEMALEINFERT	12	133094111	0.0281	NA	0.2618	Female infertility || id:finn-b-N14_FEMALEINFERT	Female infertility	Female infertility || ||	TRUE	igd	NA	NA	NA	NA	NA	NA	NA	12	133094111	0.0029	5.19159e-15	343836	ebi-a-GCST90018977	Serum uric acid levels || id:ebi-a-GCST90018977	TRUE	reported	igd	2	TRUE
207	rs74606487	G	A	G	A	-0.0148	0.0508	0.134383	0.2257	FALSE	FALSE	FALSE	finn-b-N14_FEMALEINFERT	16	89795305	0.0228	NA	0.0259699	Female infertility || id:finn-b-N14_FEMALEINFERT	Female infertility	Female infertility || ||	TRUE	igd	NA	NA	NA	NA	NA	NA	NA	16	89795305	0.0027	3.94903e-08	343836	ebi-a-GCST90018977	Serum uric acid levels || id:ebi-a-GCST90018977	TRUE	reported	igd	2	TRUE
208	rs753009	T	C	T	C	0.0142	0	0.239402	0.1916	FALSE	FALSE	FALSE	finn-b-N14_FEMALEINFERT	20	25268661	0.0239	NA	0.9987	Female infertility || id:finn-b-N14_FEMALEINFERT	Female infertility	Female infertility || ||	TRUE	igd	NA	NA	NA	NA	NA	NA	NA	20	25268661	0.0021	3.63162e-11	343836	ebi-a-GCST90018977	Serum uric acid levels || id:ebi-a-GCST90018977	TRUE	reported	igd	2	TRUE
209	rs754600	A	G	A	G	0.0152	-0.0088	0.295842	0.1923	FALSE	FALSE	FALSE	finn-b-N14_FEMALEINFERT	9	95432029	0.0239	NA	0.7116	Female infertility || id:finn-b-N14_FEMALEINFERT	Female infertility	Female infertility || ||	TRUE	igd	NA	NA	NA	NA	NA	NA	NA	9	95432029	0.0021	1.31009e-12	343836	ebi-a-GCST90018977	Serum uric acid levels || id:ebi-a-GCST90018977	TRUE	reported	igd	2	TRUE
210	rs75523587	A	T	A	T	0.0174	-0.0089	0.206794	0.139	FALSE	TRUE	FALSE	finn-b-N14_FEMALEINFERT	10	134413583	0.0271	NA	0.743901	Female infertility || id:finn-b-N14_FEMALEINFERT	Female infertility	Female infertility || ||	TRUE	igd	NA	NA	NA	NA	NA	NA	NA	10	134413583	0.0022	1.94402e-15	343836	ebi-a-GCST90018977	Serum uric acid levels || id:ebi-a-GCST90018977	TRUE	reported	igd	2	TRUE
211	rs7586329	C	T	C	T	0.0641	0.1524	0.992254	0.9981	FALSE	FALSE	FALSE	finn-b-N14_FEMALEINFERT	2	158759642	0.2263	NA	0.5006	Female infertility || id:finn-b-N14_FEMALEINFERT	Female infertility	Female infertility || ||	TRUE	igd	NA	NA	NA	NA	NA	NA	NA	2	158759642	0.0116	3.24803e-08	343836	ebi-a-GCST90018977	Serum uric acid levels || id:ebi-a-GCST90018977	TRUE	reported	igd	2	TRUE
212	rs7642977	T	C	T	C	0.0106	-0.0075	0.416168	0.3068	FALSE	FALSE	FALSE	finn-b-N14_FEMALEINFERT	3	193810750	0.0204	NA	0.7127	Female infertility || id:finn-b-N14_FEMALEINFERT	Female infertility	Female infertility || ||	TRUE	igd	NA	NA	NA	NA	NA	NA	NA	3	193810750	0.0019	3.94003e-08	343836	ebi-a-GCST90018977	Serum uric acid levels || id:ebi-a-GCST90018977	TRUE	reported	igd	2	TRUE
213	rs7651369	G	A	G	A	-0.011	-0.024	0.477149	0.3463	FALSE	FALSE	FALSE	finn-b-N14_FEMALEINFERT	3	132222601	0.0199	NA	0.2271	Female infertility || id:finn-b-N14_FEMALEINFERT	Female infertility	Female infertility || ||	TRUE	igd	NA	NA	NA	NA	NA	NA	NA	3	132222601	0.0019	1.31e-08	343836	ebi-a-GCST90018977	Serum uric acid levels || id:ebi-a-GCST90018977	TRUE	reported	igd	2	TRUE
214	rs7677783	T	C	T	C	-0.0114	0.0084	0.610034	0.5704	FALSE	FALSE	FALSE	finn-b-N14_FEMALEINFERT	4	79548714	0.019	NA	0.6576	Female infertility || id:finn-b-N14_FEMALEINFERT	Female infertility	Female infertility || ||	TRUE	igd	NA	NA	NA	NA	NA	NA	NA	4	79548714	0.0018	3.34103e-10	343836	ebi-a-GCST90018977	Serum uric acid levels || id:ebi-a-GCST90018977	TRUE	reported	igd	2	TRUE
215	rs76895963	G	T	G	T	-0.0557	-0.0364	0.021069	0.03139	FALSE	FALSE	FALSE	finn-b-N14_FEMALEINFERT	12	4384844	0.0563	NA	0.5176	Female infertility || id:finn-b-N14_FEMALEINFERT	Female infertility	Female infertility || ||	TRUE	igd	NA	NA	NA	NA	NA	NA	NA	12	4384844	0.0078	9.74541e-13	343836	ebi-a-GCST90018977	Serum uric acid levels || id:ebi-a-GCST90018977	TRUE	reported	igd	2	TRUE
216	rs7696556	C	A	C	A	-0.0168	-0.0233	0.274427	0.2299	FALSE	FALSE	FALSE	finn-b-N14_FEMALEINFERT	4	146719953	0.0224	NA	0.299	Female infertility || id:finn-b-N14_FEMALEINFERT	Female infertility	Female infertility || ||	TRUE	igd	NA	NA	NA	NA	NA	NA	NA	4	146719953	0.0023	2.47913e-13	343836	ebi-a-GCST90018977	Serum uric acid levels || id:ebi-a-GCST90018977	TRUE	reported	igd	2	TRUE
217	rs77008184	G	A	G	A	0.0188	0.0199	0.100256	0.1603	FALSE	FALSE	FALSE	finn-b-N14_FEMALEINFERT	13	96109869	0.0256	NA	0.4385	Female infertility || id:finn-b-N14_FEMALEINFERT	Female infertility	Female infertility || ||	TRUE	igd	NA	NA	NA	NA	NA	NA	NA	13	96109869	0.0029	1.695e-10	343836	ebi-a-GCST90018977	Serum uric acid levels || id:ebi-a-GCST90018977	TRUE	reported	igd	2	TRUE
218	rs7766720	C	T	C	T	0.021	0.023	0.106151	0.05666	FALSE	FALSE	FALSE	finn-b-N14_FEMALEINFERT	6	107172979	0.0407	NA	0.5722	Female infertility || id:finn-b-N14_FEMALEINFERT	Female infertility	Female infertility || ||	TRUE	igd	NA	NA	NA	NA	NA	NA	NA	6	107172979	0.0029	6.35185e-13	343836	ebi-a-GCST90018977	Serum uric acid levels || id:ebi-a-GCST90018977	TRUE	reported	igd	2	TRUE
219	rs7773175	G	C	G	C	-0.0216	0.0079	0.271964	0.1736	FALSE	TRUE	FALSE	finn-b-N14_FEMALEINFERT	6	31240959	0.0249	NA	0.751	Female infertility || id:finn-b-N14_FEMALEINFERT	Female infertility	Female infertility || ||	TRUE	igd	NA	NA	NA	NA	NA	NA	NA	6	31240959	0.002	6.51628e-28	343836	ebi-a-GCST90018977	Serum uric acid levels || id:ebi-a-GCST90018977	TRUE	reported	igd	2	TRUE
220	rs77924615	A	G	A	G	-0.0151	0.0048	0.202983	0.2233	FALSE	FALSE	FALSE	finn-b-N14_FEMALEINFERT	16	20392332	0.0227	NA	0.8333	Female infertility || id:finn-b-N14_FEMALEINFERT	Female infertility	Female infertility || ||	TRUE	igd	NA	NA	NA	NA	NA	NA	NA	16	20392332	0.0022	9.04899e-12	343836	ebi-a-GCST90018977	Serum uric acid levels || id:ebi-a-GCST90018977	TRUE	reported	igd	2	TRUE
221	rs784257	C	T	C	T	0.0149	0.0463	0.81295	0.8291	FALSE	FALSE	FALSE	finn-b-N14_FEMALEINFERT	18	53397199	0.025	NA	0.0638999	Female infertility || id:finn-b-N14_FEMALEINFERT	Female infertility	Female infertility || ||	TRUE	igd	NA	NA	NA	NA	NA	NA	NA	18	53397199	0.0026	1.34499e-08	343836	ebi-a-GCST90018977	Serum uric acid levels || id:ebi-a-GCST90018977	TRUE	reported	igd	2	TRUE
222	rs78671965	T	A	T	A	0.0271	0.0013	0.055477	0.03342	FALSE	TRUE	FALSE	finn-b-N14_FEMALEINFERT	17	7859317	0.0522	NA	0.9797	Female infertility || id:finn-b-N14_FEMALEINFERT	Female infertility	Female infertility || ||	TRUE	igd	NA	NA	NA	NA	NA	NA	NA	17	7859317	0.0045	1.73002e-09	343836	ebi-a-GCST90018977	Serum uric acid levels || id:ebi-a-GCST90018977	TRUE	reported	igd	2	TRUE
223	rs7952306	T	G	T	G	0.025	-0.0079	0.780974	0.9463	FALSE	FALSE	FALSE	finn-b-N14_FEMALEINFERT	11	64628613	0.0417	NA	0.8501	Female infertility || id:finn-b-N14_FEMALEINFERT	Female infertility	Female infertility || ||	TRUE	igd	NA	NA	NA	NA	NA	NA	NA	11	64628613	0.0024	6.13903e-26	343836	ebi-a-GCST90018977	Serum uric acid levels || id:ebi-a-GCST90018977	TRUE	reported	igd	2	TRUE
224	rs8039645	A	C	A	C	0.0127	-0.0281	0.206227	0.2806	FALSE	FALSE	FALSE	finn-b-N14_FEMALEINFERT	15	90670222	0.0209	NA	0.1783	Female infertility || id:finn-b-N14_FEMALEINFERT	Female infertility	Female infertility || ||	TRUE	igd	NA	NA	NA	NA	NA	NA	NA	15	90670222	0.0022	1.011e-08	343836	ebi-a-GCST90018977	Serum uric acid levels || id:ebi-a-GCST90018977	TRUE	reported	igd	2	TRUE
225	rs807624	T	G	T	G	-0.0168	-0.0336	0.477412	0.2985	FALSE	FALSE	FALSE	finn-b-N14_FEMALEINFERT	2	15782471	0.0205	NA	0.1016	Female infertility || id:finn-b-N14_FEMALEINFERT	Female infertility	Female infertility || ||	TRUE	igd	NA	NA	NA	NA	NA	NA	NA	2	15782471	0.0019	8.23e-19	343836	ebi-a-GCST90018977	Serum uric acid levels || id:ebi-a-GCST90018977	TRUE	reported	igd	2	TRUE
226	rs831036	G	C	G	C	0.0146	0.0223	0.396339	0.2896	FALSE	TRUE	FALSE	finn-b-N14_FEMALEINFERT	2	170201439	0.0207	NA	0.2835	Female infertility || id:finn-b-N14_FEMALEINFERT	Female infertility	Female infertility || ||	TRUE	igd	NA	NA	NA	NA	NA	NA	NA	2	170201439	0.0018	7.4817e-16	343836	ebi-a-GCST90018977	Serum uric acid levels || id:ebi-a-GCST90018977	TRUE	reported	igd	2	TRUE
227	rs833805	G	A	G	A	0.0226	-0.0468	0.882604	0.8923	FALSE	FALSE	FALSE	finn-b-N14_FEMALEINFERT	6	44030011	0.0311	NA	0.1327	Female infertility || id:finn-b-N14_FEMALEINFERT	Female infertility	Female infertility || ||	TRUE	igd	NA	NA	NA	NA	NA	NA	NA	6	44030011	0.0028	1.47096e-15	343836	ebi-a-GCST90018977	Serum uric acid levels || id:ebi-a-GCST90018977	TRUE	reported	igd	2	TRUE
228	rs836968	T	C	T	C	-0.014	0.0232	0.34602	0.3243	FALSE	FALSE	FALSE	finn-b-N14_FEMALEINFERT	12	50267335	0.0201	NA	0.2492	Female infertility || id:finn-b-N14_FEMALEINFERT	Female infertility	Female infertility || ||	TRUE	igd	NA	NA	NA	NA	NA	NA	NA	12	50267335	0.0019	3.59335e-13	343836	ebi-a-GCST90018977	Serum uric acid levels || id:ebi-a-GCST90018977	TRUE	reported	igd	2	TRUE
229	rs856560	C	T	C	T	0.0133	0.0017	0.704475	0.6911	FALSE	FALSE	FALSE	finn-b-N14_FEMALEINFERT	7	46726963	0.0203	NA	0.933	Female infertility || id:finn-b-N14_FEMALEINFERT	Female infertility	Female infertility || ||	TRUE	igd	NA	NA	NA	NA	NA	NA	NA	7	46726963	0.002	2.73527e-11	343836	ebi-a-GCST90018977	Serum uric acid levels || id:ebi-a-GCST90018977	TRUE	reported	igd	2	TRUE
230	rs926979	C	T	C	T	0.0137	0.0095	0.716224	0.6417	FALSE	FALSE	FALSE	finn-b-N14_FEMALEINFERT	1	48685435	0.0195	NA	0.627001	Female infertility || id:finn-b-N14_FEMALEINFERT	Female infertility	Female infertility || ||	TRUE	igd	NA	NA	NA	NA	NA	NA	NA	1	48685435	0.002	3.3512e-12	343836	ebi-a-GCST90018977	Serum uric acid levels || id:ebi-a-GCST90018977	TRUE	reported	igd	2	TRUE
231	rs9307594	G	A	G	A	0.0105	-0.0084	0.575262	0.651	FALSE	FALSE	FALSE	finn-b-N14_FEMALEINFERT	4	128094309	0.0197	NA	0.6703	Female infertility || id:finn-b-N14_FEMALEINFERT	Female infertility	Female infertility || ||	TRUE	igd	NA	NA	NA	NA	NA	NA	NA	4	128094309	0.0019	2.91803e-08	343836	ebi-a-GCST90018977	Serum uric acid levels || id:ebi-a-GCST90018977	TRUE	reported	igd	2	TRUE
232	rs9333592	T	C	T	C	-0.0239	-0.0016	0.078094	0.05379	FALSE	FALSE	FALSE	finn-b-N14_FEMALEINFERT	7	155605071	0.0424	NA	0.9692	Female infertility || id:finn-b-N14_FEMALEINFERT	Female infertility	Female infertility || ||	TRUE	igd	NA	NA	NA	NA	NA	NA	NA	7	155605071	0.0039	5.83499e-10	343836	ebi-a-GCST90018977	Serum uric acid levels || id:ebi-a-GCST90018977	TRUE	reported	igd	2	TRUE
233	rs9534949	G	C	G	C	-0.0133	0.001	0.708275	0.7756	FALSE	TRUE	FALSE	finn-b-N14_FEMALEINFERT	13	48673717	0.0224	NA	0.9639	Female infertility || id:finn-b-N14_FEMALEINFERT	Female infertility	Female infertility || ||	TRUE	igd	TRUE	rs9534949	rs7333237	C	G	A	T	13	48654455	0.0019	6.51178e-12	343836	ebi-a-GCST90018977	Serum uric acid levels || id:ebi-a-GCST90018977	TRUE	reported	igd	2	TRUE
234	rs963837	C	T	C	T	-0.0245	0.0104	0.42566	0.4829	FALSE	FALSE	FALSE	finn-b-N14_FEMALEINFERT	11	30749090	0.019	NA	0.584901	Female infertility || id:finn-b-N14_FEMALEINFERT	Female infertility	Female infertility || ||	TRUE	igd	NA	NA	NA	NA	NA	NA	NA	11	30749090	0.0018	4.72063e-43	343836	ebi-a-GCST90018977	Serum uric acid levels || id:ebi-a-GCST90018977	TRUE	reported	igd	2	TRUE
235	rs9807214	A	G	A	G	0.0128	0.033	0.240309	0.2565	FALSE	FALSE	FALSE	finn-b-N14_FEMALEINFERT	18	42782952	0.0216	NA	0.1261	Female infertility || id:finn-b-N14_FEMALEINFERT	Female infertility	Female infertility || ||	TRUE	igd	NA	NA	NA	NA	NA	NA	NA	18	42782952	0.0021	1.31601e-09	343836	ebi-a-GCST90018977	Serum uric acid levels || id:ebi-a-GCST90018977	TRUE	reported	igd	2	TRUE
236	rs9843304	T	C	T	C	0.0103	-0.0027	0.530975	0.4943	FALSE	FALSE	FALSE	finn-b-N14_FEMALEINFERT	3	149211387	0.0188	NA	0.885	Female infertility || id:finn-b-N14_FEMALEINFERT	Female infertility	Female infertility || ||	TRUE	igd	NA	NA	NA	NA	NA	NA	NA	3	149211387	0.0018	5.07201e-09	343836	ebi-a-GCST90018977	Serum uric acid levels || id:ebi-a-GCST90018977	TRUE	reported	igd	2	TRUE
237	rs9880232	A	C	A	C	-0.0144	-0.0109	0.774593	0.7344	FALSE	FALSE	FALSE	finn-b-N14_FEMALEINFERT	3	185360578	0.0213	NA	0.608501	Female infertility || id:finn-b-N14_FEMALEINFERT	Female infertility	Female infertility || ||	TRUE	igd	NA	NA	NA	NA	NA	NA	NA	3	185360578	0.0022	3.92645e-11	343836	ebi-a-GCST90018977	Serum uric acid levels || id:ebi-a-GCST90018977	TRUE	reported	igd	2	TRUE

## Sheet: Table S2
Serum uric acid levels(exposure), Sex hormone-binding globulin levels(outcome):Outcome data were extracted and harmonizing the datasets
	SNP	effect_allele.exposure	other_allele.exposure	effect_allele.outcome	other_allele.outcome	beta.exposure	beta.outcome	eaf.exposure	eaf.outcome	remove	palindromic	ambiguous	id.outcome	chr	pos	se.outcome	samplesize.outcome	pval.outcome	outcome	originalname.outcome	outcome.deprecated	mr_keep.outcome	data_source.outcome	proxy.outcome	target_snp.outcome	proxy_snp.outcome	target_a1.outcome	target_a2.outcome	proxy_a1.outcome	proxy_a2.outcome	chr.exposure	pos.exposure	se.exposure	pval.exposure	samplesize.exposure	id.exposure	exposure	mr_keep.exposure	pval_origin.exposure	data_source.exposure	action	mr_keep
1	rs10196697	A	G	A	G	-0.0105	-0.00060817	0.502859	0.393348	FALSE	FALSE	FALSE	ebi-a-GCST90025958	2	85700826	0.00204455	397043	0.51	Sex hormone-binding globulin levels || id:ebi-a-GCST90025958	Sex hormone-binding globulin levels	Sex hormone-binding globulin levels || ||	TRUE	igd	NA	NA	NA	NA	NA	NA	NA	2	85700826	0.0019	2.712e-08	343836	ebi-a-GCST90018977	Serum uric acid levels || id:ebi-a-GCST90018977	TRUE	reported	igd	2	TRUE
2	rs10211562	T	G	T	G	-0.0134	0.00797702	0.447795	0.46238	FALSE	FALSE	FALSE	ebi-a-GCST90025958	2	111932616	0.00200401	397043	7.00003e-06	Sex hormone-binding globulin levels || id:ebi-a-GCST90025958	Sex hormone-binding globulin levels	Sex hormone-binding globulin levels || ||	TRUE	igd	TRUE	rs10211562	rs7596789	T	G	A	G	2	111930796	0.0018	4.30725e-14	343836	ebi-a-GCST90018977	Serum uric acid levels || id:ebi-a-GCST90018977	TRUE	reported	igd	2	TRUE
3	rs10429294	T	C	T	C	0.0205	-0.00172422	0.577397	0.529485	FALSE	FALSE	FALSE	ebi-a-GCST90025958	8	95969445	0.00201198	397043	0.88	Sex hormone-binding globulin levels || id:ebi-a-GCST90025958	Sex hormone-binding globulin levels	Sex hormone-binding globulin levels || ||	TRUE	igd	TRUE	rs10429294	rs9297949	C	T	A	C	8	95969322	0.0018	4.10488e-30	343836	ebi-a-GCST90018977	Serum uric acid levels || id:ebi-a-GCST90018977	TRUE	reported	igd	2	TRUE
4	rs1047891	A	C	A	C	-0.0271	0.0220665	0.270739	0.313218	FALSE	FALSE	FALSE	ebi-a-GCST90025958	2	211540507	0.00219589	397043	5.10035e-25	Sex hormone-binding globulin levels || id:ebi-a-GCST90025958	Sex hormone-binding globulin levels	Sex hormone-binding globulin levels || ||	TRUE	igd	NA	NA	NA	NA	NA	NA	NA	2	211540507	0.002	1.53886e-41	343836	ebi-a-GCST90018977	Serum uric acid levels || id:ebi-a-GCST90018977	TRUE	reported	igd	2	TRUE
5	rs10886117	A	G	A	G	0.021	-0.000194855	0.228111	0.150697	FALSE	FALSE	FALSE	ebi-a-GCST90025958	10	119482303	0.00279664	397043	0.73	Sex hormone-binding globulin levels || id:ebi-a-GCST90025958	Sex hormone-binding globulin levels	Sex hormone-binding globulin levels || ||	TRUE	igd	TRUE	rs10886117	rs1886603	A	G	A	G	10	119480578	0.0022	5.01649e-22	343836	ebi-a-GCST90018977	Serum uric acid levels || id:ebi-a-GCST90018977	TRUE	reported	igd	2	TRUE
6	rs10899125	G	T	G	T	0.0226	0.00949853	0.071184	0.0900651	FALSE	FALSE	FALSE	ebi-a-GCST90025958	11	75526481	0.00351851	397043	0.005	Sex hormone-binding globulin levels || id:ebi-a-GCST90025958	Sex hormone-binding globulin levels	Sex hormone-binding globulin levels || ||	TRUE	igd	TRUE	rs10899125	rs7118567	G	T	A	C	11	75517332	0.0041	4.17398e-08	343836	ebi-a-GCST90018977	Serum uric acid levels || id:ebi-a-GCST90018977	TRUE	reported	igd	2	TRUE
7	rs11056306	A	G	A	G	-0.0108	-0.00178143	0.429477	0.420603	FALSE	FALSE	FALSE	ebi-a-GCST90025958	12	15218445	0.00202396	397043	0.44	Sex hormone-binding globulin levels || id:ebi-a-GCST90025958	Sex hormone-binding globulin levels	Sex hormone-binding globulin levels || ||	TRUE	igd	TRUE	rs11056306	rs10846123	A	G	G	A	12	15203389	0.0018	1.17301e-09	343836	ebi-a-GCST90018977	Serum uric acid levels || id:ebi-a-GCST90018977	TRUE	reported	igd	2	TRUE
8	rs11056396	C	T	C	T	-0.0192	-0.00208874	0.102439	0.121411	FALSE	FALSE	FALSE	ebi-a-GCST90025958	12	15344407	0.003065	397043	0.51	Sex hormone-binding globulin levels || id:ebi-a-GCST90025958	Sex hormone-binding globulin levels	Sex hormone-binding globulin levels || ||	TRUE	igd	NA	NA	NA	NA	NA	NA	NA	12	15344407	0.0029	3.83884e-11	343836	ebi-a-GCST90018977	Serum uric acid levels || id:ebi-a-GCST90018977	TRUE	reported	igd	2	TRUE
9	rs11128603	G	A	G	A	-0.0203	0.0484345	0.0964935	0.120767	FALSE	FALSE	FALSE	ebi-a-GCST90025958	3	12390484	0.0030709	397043	1.29987e-58	Sex hormone-binding globulin levels || id:ebi-a-GCST90025958	Sex hormone-binding globulin levels	Sex hormone-binding globulin levels || ||	TRUE	igd	TRUE	rs11128603	rs17036328	G	A	C	T	3	12385828	0.003	9.37994e-12	343836	ebi-a-GCST90018977	Serum uric acid levels || id:ebi-a-GCST90018977	TRUE	reported	igd	2	TRUE
10	rs11164916	C	G	C	G	0.0188	-0.0145041	0.606666	0.565522	FALSE	TRUE	TRUE	ebi-a-GCST90025958	1	93866935	0.0020081	397043	3.50026e-16	Sex hormone-binding globulin levels || id:ebi-a-GCST90025958	Sex hormone-binding globulin levels	Sex hormone-binding globulin levels || ||	TRUE	igd	TRUE	rs11164916	rs2391256	G	C	C	A	1	93853015	0.0018	1.79184e-25	343836	ebi-a-GCST90018977	Serum uric acid levels || id:ebi-a-GCST90018977	TRUE	reported	igd	2	FALSE
11	rs11202328	T	C	T	C	-0.0254	-0.00390393	0.273079	0.159031	FALSE	FALSE	FALSE	ebi-a-GCST90025958	10	88939962	0.00280822	397043	0.19	Sex hormone-binding globulin levels || id:ebi-a-GCST90025958	Sex hormone-binding globulin levels	Sex hormone-binding globulin levels || ||	TRUE	igd	TRUE	rs11202328	rs7081609	T	C	T	C	10	88845190	0.0023	2.11495e-27	343836	ebi-a-GCST90018977	Serum uric acid levels || id:ebi-a-GCST90018977	TRUE	reported	igd	2	TRUE
12	rs11264341	T	C	T	C	-0.0352	-0.00120001	0.516603	0.427815	FALSE	FALSE	FALSE	ebi-a-GCST90025958	1	155151493	0.00200964	397043	0.26	Sex hormone-binding globulin levels || id:ebi-a-GCST90025958	Sex hormone-binding globulin levels	Sex hormone-binding globulin levels || ||	TRUE	igd	NA	NA	NA	NA	NA	NA	NA	1	155151493	0.0018	1.56783e-82	343836	ebi-a-GCST90018977	Serum uric acid levels || id:ebi-a-GCST90018977	TRUE	reported	igd	2	TRUE
13	rs114158982	G	C	G	C	0.0584	-0.0112109	0.017469	0.0170496	FALSE	TRUE	FALSE	ebi-a-GCST90025958	4	10974887	0.00773795	397043	0.18	Sex hormone-binding globulin levels || id:ebi-a-GCST90025958	Sex hormone-binding globulin levels	Sex hormone-binding globulin levels || ||	TRUE	igd	NA	NA	NA	NA	NA	NA	NA	4	10974887	0.0077	4.94425e-14	343836	ebi-a-GCST90018977	Serum uric acid levels || id:ebi-a-GCST90018977	TRUE	reported	igd	2	TRUE
14	rs114165349	C	G	C	G	0.0805	-0.203771	0.023533	0.0236024	FALSE	TRUE	FALSE	ebi-a-GCST90025958	1	27021913	0.00659885	397043	5.79429e-227	Sex hormone-binding globulin levels || id:ebi-a-GCST90025958	Sex hormone-binding globulin levels	Sex hormone-binding globulin levels || ||	TRUE	igd	NA	NA	NA	NA	NA	NA	NA	1	27021913	0.0067	8.01124e-33	343836	ebi-a-GCST90018977	Serum uric acid levels || id:ebi-a-GCST90018977	TRUE	reported	igd	2	TRUE
15	rs1169288	C	A	C	A	-0.0202	-0.0293442	0.362519	0.315061	FALSE	FALSE	FALSE	ebi-a-GCST90025958	12	121416650	0.00216645	397043	1.10002e-45	Sex hormone-binding globulin levels || id:ebi-a-GCST90025958	Sex hormone-binding globulin levels	Sex hormone-binding globulin levels || ||	TRUE	igd	NA	NA	NA	NA	NA	NA	NA	12	121416650	0.0019	1.834e-27	343836	ebi-a-GCST90018977	Serum uric acid levels || id:ebi-a-GCST90018977	TRUE	reported	igd	2	TRUE
16	rs11827106	A	G	A	G	-0.0124	0.00447033	0.218584	0.141987	FALSE	FALSE	FALSE	ebi-a-GCST90025958	11	47605427	0.00287981	397043	0.0749998	Sex hormone-binding globulin levels || id:ebi-a-GCST90025958	Sex hormone-binding globulin levels	Sex hormone-binding globulin levels || ||	TRUE	igd	TRUE	rs11827106	rs4147730	A	G	A	G	11	47402615	0.0022	3.32997e-08	343836	ebi-a-GCST90018977	Serum uric acid levels || id:ebi-a-GCST90018977	TRUE	reported	igd	2	TRUE
17	rs11871152	G	A	G	A	0.0105	0.00202646	0.44171	0.477537	FALSE	FALSE	FALSE	ebi-a-GCST90025958	17	21114154	0.00193852	397043	0.35	Sex hormone-binding globulin levels || id:ebi-a-GCST90025958	Sex hormone-binding globulin levels	Sex hormone-binding globulin levels || ||	TRUE	igd	NA	NA	NA	NA	NA	NA	NA	17	21114154	0.0018	4.67197e-09	343836	ebi-a-GCST90018977	Serum uric acid levels || id:ebi-a-GCST90018977	TRUE	reported	igd	2	TRUE
18	rs11940694	G	A	G	A	0.0106	0.00397683	0.555862	0.628196	FALSE	FALSE	FALSE	ebi-a-GCST90025958	4	39425248	0.00207725	397043	0.0189998	Sex hormone-binding globulin levels || id:ebi-a-GCST90025958	Sex hormone-binding globulin levels	Sex hormone-binding globulin levels || ||	TRUE	igd	TRUE	rs11940694	rs13146907	A	G	G	A	4	39414993	0.0018	3.68197e-09	343836	ebi-a-GCST90018977	Serum uric acid levels || id:ebi-a-GCST90018977	TRUE	reported	igd	2	TRUE
19	rs12158162	G	A	G	A	-0.0212	0.0194561	0.0595896	0.0771437	FALSE	FALSE	FALSE	ebi-a-GCST90025958	22	32545789	0.00382212	397043	1.2e-07	Sex hormone-binding globulin levels || id:ebi-a-GCST90025958	Sex hormone-binding globulin levels	Sex hormone-binding globulin levels || ||	TRUE	igd	TRUE	rs12158162	rs45462396	G	A	T	C	22	32543496	0.0037	1.196e-08	343836	ebi-a-GCST90018977	Serum uric acid levels || id:ebi-a-GCST90018977	TRUE	reported	igd	2	TRUE
20	rs1260326	C	T	C	T	-0.0445	0.093048	0.561756	0.598397	FALSE	FALSE	FALSE	ebi-a-GCST90025958	2	27730940	0.00206023	397043	0	Sex hormone-binding globulin levels || id:ebi-a-GCST90025958	Sex hormone-binding globulin levels	Sex hormone-binding globulin levels || ||	TRUE	igd	NA	NA	NA	NA	NA	NA	NA	2	27730940	0.0018	1.87932e-136	343836	ebi-a-GCST90018977	Serum uric acid levels || id:ebi-a-GCST90018977	TRUE	reported	igd	2	TRUE
21	rs12767261	A	G	A	G	0.0166	-0.00445986	0.106677	0.134627	FALSE	FALSE	FALSE	ebi-a-GCST90025958	10	82187293	0.00292745	397043	0.0980009	Sex hormone-binding globulin levels || id:ebi-a-GCST90025958	Sex hormone-binding globulin levels	Sex hormone-binding globulin levels || ||	TRUE	igd	TRUE	rs12767261	rs12768957	A	G	A	G	10	82162323	0.0029	6.67006e-09	343836	ebi-a-GCST90018977	Serum uric acid levels || id:ebi-a-GCST90018977	TRUE	reported	igd	2	TRUE
22	rs12775853	A	T	A	T	-0.0146	-0.0180518	0.67198	0.66942	FALSE	TRUE	FALSE	ebi-a-GCST90025958	10	69609540	0.00212436	397043	5.90065e-19	Sex hormone-binding globulin levels || id:ebi-a-GCST90025958	Sex hormone-binding globulin levels	Sex hormone-binding globulin levels || ||	TRUE	igd	TRUE	rs12775853	rs7097008	T	A	C	A	10	69586458	0.0022	2.10717e-11	343836	ebi-a-GCST90018977	Serum uric acid levels || id:ebi-a-GCST90018977	TRUE	reported	igd	2	TRUE
23	rs12891886	C	G	C	G	0.013	-0.00607302	0.240285	0.221088	FALSE	TRUE	FALSE	ebi-a-GCST90025958	14	68029313	0.00242704	397043	0.00420001	Sex hormone-binding globulin levels || id:ebi-a-GCST90025958	Sex hormone-binding globulin levels	Sex hormone-binding globulin levels || ||	TRUE	igd	TRUE	rs12891886	rs2236235	C	G	A	G	14	68021117	0.0021	3.23303e-10	343836	ebi-a-GCST90018977	Serum uric acid levels || id:ebi-a-GCST90018977	TRUE	reported	igd	2	TRUE
24	rs12987661	C	T	C	T	-0.0302	0.00989866	0.100501	0.124884	FALSE	FALSE	FALSE	ebi-a-GCST90025958	2	69813458	0.00301505	397043	0.000239999	Sex hormone-binding globulin levels || id:ebi-a-GCST90025958	Sex hormone-binding globulin levels	Sex hormone-binding globulin levels || ||	TRUE	igd	NA	NA	NA	NA	NA	NA	NA	2	69813458	0.0029	4.21502e-25	343836	ebi-a-GCST90018977	Serum uric acid levels || id:ebi-a-GCST90018977	TRUE	reported	igd	2	TRUE
25	rs12992672	A	G	A	G	0.0156	0.0128362	0.84873	0.828023	FALSE	FALSE	FALSE	ebi-a-GCST90025958	2	637830	0.00263946	397043	2.30001e-07	Sex hormone-binding globulin levels || id:ebi-a-GCST90025958	Sex hormone-binding globulin levels	Sex hormone-binding globulin levels || ||	TRUE	igd	TRUE	rs12992672	rs13393304	G	A	A	G	2	632592	0.0024	2.09802e-10	343836	ebi-a-GCST90018977	Serum uric acid levels || id:ebi-a-GCST90018977	TRUE	reported	igd	2	TRUE
26	rs13107325	T	C	T	C	-0.031	0.017336	0.074844	0.0749586	FALSE	FALSE	FALSE	ebi-a-GCST90025958	4	103188709	0.00386021	397043	2.39999e-06	Sex hormone-binding globulin levels || id:ebi-a-GCST90025958	Sex hormone-binding globulin levels	Sex hormone-binding globulin levels || ||	TRUE	igd	NA	NA	NA	NA	NA	NA	NA	4	103188709	0.0039	9.96782e-16	343836	ebi-a-GCST90018977	Serum uric acid levels || id:ebi-a-GCST90018977	TRUE	reported	igd	2	TRUE
27	rs1317983	C	T	C	T	0.0304	-0.00273565	0.744566	0.693722	FALSE	FALSE	FALSE	ebi-a-GCST90025958	6	43806609	0.00217763	397043	0.23	Sex hormone-binding globulin levels || id:ebi-a-GCST90025958	Sex hormone-binding globulin levels	Sex hormone-binding globulin levels || ||	TRUE	igd	TRUE	rs1317983	rs881858	T	C	G	A	6	43806335	0.002	2.64728e-50	343836	ebi-a-GCST90018977	Serum uric acid levels || id:ebi-a-GCST90018977	TRUE	reported	igd	2	TRUE
28	rs13221758	C	A	C	A	0.0151	0.0275106	0.52894	0.531649	FALSE	FALSE	FALSE	ebi-a-GCST90025958	7	97816327	0.00202535	397043	5.00035e-44	Sex hormone-binding globulin levels || id:ebi-a-GCST90025958	Sex hormone-binding globulin levels	Sex hormone-binding globulin levels || ||	TRUE	igd	TRUE	rs13221758	rs6465657	A	C	C	T	7	97719806	0.002	9.52796e-14	343836	ebi-a-GCST90018977	Serum uric acid levels || id:ebi-a-GCST90018977	TRUE	reported	igd	2	TRUE
29	rs13247874	T	C	T	C	-0.0345	0.021289	0.171856	0.197396	FALSE	FALSE	FALSE	ebi-a-GCST90025958	7	73010442	0.00252579	397043	2.60016e-19	Sex hormone-binding globulin levels || id:ebi-a-GCST90025958	Sex hormone-binding globulin levels	Sex hormone-binding globulin levels || ||	TRUE	igd	NA	NA	NA	NA	NA	NA	NA	7	73010442	0.0023	1.99022e-49	343836	ebi-a-GCST90018977	Serum uric acid levels || id:ebi-a-GCST90018977	TRUE	reported	igd	2	TRUE
30	rs140753856	G	A	G	A	-0.0147	0.00500688	0.150225	0.153755	FALSE	FALSE	FALSE	ebi-a-GCST90025958	5	175721962	0.00278896	397043	0.34	Sex hormone-binding globulin levels || id:ebi-a-GCST90025958	Sex hormone-binding globulin levels	Sex hormone-binding globulin levels || ||	TRUE	igd	TRUE	rs140753856	rs113772037	G	A	T	C	5	175704589	0.0025	6.14497e-09	343836	ebi-a-GCST90018977	Serum uric acid levels || id:ebi-a-GCST90018977	TRUE	reported	igd	2	TRUE
31	rs146787580	C	A	C	A	0.0264	-0.00342343	0.11447	0.120729	FALSE	FALSE	FALSE	ebi-a-GCST90025958	2	203431804	0.00305749	397043	0.34	Sex hormone-binding globulin levels || id:ebi-a-GCST90025958	Sex hormone-binding globulin levels	Sex hormone-binding globulin levels || ||	TRUE	igd	TRUE	rs146787580	rs3731696	C	A	G	A	2	203412513	0.0032	2.5142e-16	343836	ebi-a-GCST90018977	Serum uric acid levels || id:ebi-a-GCST90018977	TRUE	reported	igd	2	TRUE
32	rs1511299	C	T	C	T	-0.0211	-0.00245196	0.266849	0.27457	FALSE	FALSE	FALSE	ebi-a-GCST90025958	3	141807137	0.00224808	397043	0.33	Sex hormone-binding globulin levels || id:ebi-a-GCST90025958	Sex hormone-binding globulin levels	Sex hormone-binding globulin levels || ||	TRUE	igd	TRUE	rs1511299	rs347685	C	T	C	A	3	141716072	0.002	4.14572e-26	343836	ebi-a-GCST90018977	Serum uric acid levels || id:ebi-a-GCST90018977	TRUE	reported	igd	2	TRUE
33	rs1622987	A	G	A	G	0.011	-0.00129387	0.275551	0.325701	FALSE	FALSE	FALSE	ebi-a-GCST90025958	11	92453759	0.00214459	397043	0.26	Sex hormone-binding globulin levels || id:ebi-a-GCST90025958	Sex hormone-binding globulin levels	Sex hormone-binding globulin levels || ||	TRUE	igd	TRUE	rs1622987	rs1791571	A	G	T	C	11	92317858	0.002	4.53701e-08	343836	ebi-a-GCST90018977	Serum uric acid levels || id:ebi-a-GCST90018977	TRUE	reported	igd	2	TRUE
34	rs17024258	T	C	T	C	0.036	0.035887	0.02586	0.0252598	FALSE	FALSE	FALSE	ebi-a-GCST90025958	1	110200152	0.0063927	397043	1e-09	Sex hormone-binding globulin levels || id:ebi-a-GCST90025958	Sex hormone-binding globulin levels	Sex hormone-binding globulin levels || ||	TRUE	igd	TRUE	rs17024258	rs113936771	T	C	G	A	1	110147321	0.0064	2.123e-08	343836	ebi-a-GCST90018977	Serum uric acid levels || id:ebi-a-GCST90018977	TRUE	reported	igd	2	TRUE
35	rs17050272	A	G	A	G	0.0218	0.00776883	0.429899	0.409984	FALSE	FALSE	FALSE	ebi-a-GCST90025958	2	121306440	0.0020288	397043	3.09999e-06	Sex hormone-binding globulin levels || id:ebi-a-GCST90025958	Sex hormone-binding globulin levels	Sex hormone-binding globulin levels || ||	TRUE	igd	NA	NA	NA	NA	NA	NA	NA	2	121306440	0.0018	1.58818e-34	343836	ebi-a-GCST90018977	Serum uric acid levels || id:ebi-a-GCST90018977	TRUE	reported	igd	2	TRUE
36	rs17473411	C	T	C	T	0.0174	-0.000888869	0.17717	0.814519	FALSE	FALSE	FALSE	ebi-a-GCST90025958	11	111749349	0.00268843	397043	0.86	Sex hormone-binding globulin levels || id:ebi-a-GCST90025958	Sex hormone-binding globulin levels	Sex hormone-binding globulin levels || ||	TRUE	igd	TRUE	rs17473411	rs611010	C	T	A	T	11	111515059	0.0027	7.55266e-11	343836	ebi-a-GCST90018977	Serum uric acid levels || id:ebi-a-GCST90018977	TRUE	reported	igd	2	TRUE
37	rs17624477	C	T	C	T	0.0252	0.00182816	0.0551457	0.064523	FALSE	FALSE	FALSE	ebi-a-GCST90025958	16	24955183	0.00410934	397043	0.98	Sex hormone-binding globulin levels || id:ebi-a-GCST90025958	Sex hormone-binding globulin levels	Sex hormone-binding globulin levels || ||	TRUE	igd	NA	NA	NA	NA	NA	NA	NA	16	24955183	0.0038	5.10035e-11	343836	ebi-a-GCST90018977	Serum uric acid levels || id:ebi-a-GCST90018977	TRUE	reported	igd	2	TRUE
38	rs181673	C	A	C	A	0.0173	-0.00176921	0.590031	0.538989	FALSE	FALSE	FALSE	ebi-a-GCST90025958	10	119388528	0.0020035	397043	0.38	Sex hormone-binding globulin levels || id:ebi-a-GCST90025958	Sex hormone-binding globulin levels	Sex hormone-binding globulin levels || ||	TRUE	igd	NA	NA	NA	NA	NA	NA	NA	10	119388528	0.0018	1.56495e-21	343836	ebi-a-GCST90018977	Serum uric acid levels || id:ebi-a-GCST90018977	TRUE	reported	igd	2	TRUE
39	rs1955949	C	T	C	T	-0.0137	-0.00829883	0.75259	0.71305	FALSE	FALSE	FALSE	ebi-a-GCST90025958	14	37923454	0.00222454	397043	0.000179999	Sex hormone-binding globulin levels || id:ebi-a-GCST90025958	Sex hormone-binding globulin levels	Sex hormone-binding globulin levels || ||	TRUE	igd	TRUE	rs1955949	rs17179078	T	C	A	G	14	37890433	0.002	2.39497e-11	343836	ebi-a-GCST90018977	Serum uric acid levels || id:ebi-a-GCST90018977	TRUE	reported	igd	2	TRUE
40	rs2039424	A	G	A	G	0.0111	0.00276226	0.638438	0.602143	FALSE	FALSE	FALSE	ebi-a-GCST90025958	9	71434707	0.00205422	397043	0.16	Sex hormone-binding globulin levels || id:ebi-a-GCST90025958	Sex hormone-binding globulin levels	Sex hormone-binding globulin levels || ||	TRUE	igd	TRUE	rs2039424	rs4744712	G	A	A	C	9	71432174	0.0018	1.65101e-09	343836	ebi-a-GCST90018977	Serum uric acid levels || id:ebi-a-GCST90018977	TRUE	reported	igd	2	TRUE
41	rs2057291	G	A	G	A	-0.0146	-0.00192889	0.673553	0.654973	FALSE	FALSE	FALSE	ebi-a-GCST90025958	20	57472043	0.00211981	397043	0.3	Sex hormone-binding globulin levels || id:ebi-a-GCST90025958	Sex hormone-binding globulin levels	Sex hormone-binding globulin levels || ||	TRUE	igd	NA	NA	NA	NA	NA	NA	NA	20	57472043	0.0019	5.74513e-15	343836	ebi-a-GCST90018977	Serum uric acid levels || id:ebi-a-GCST90018977	TRUE	reported	igd	2	TRUE
42	rs2060824	C	T	C	T	0.0135	-0.0108008	0.480515	0.511891	FALSE	FALSE	FALSE	ebi-a-GCST90025958	2	61484556	0.00201222	397043	2.5e-09	Sex hormone-binding globulin levels || id:ebi-a-GCST90025958	Sex hormone-binding globulin levels	Sex hormone-binding globulin levels || ||	TRUE	igd	NA	NA	NA	NA	NA	NA	NA	2	61484556	0.0018	3.27793e-14	343836	ebi-a-GCST90018977	Serum uric acid levels || id:ebi-a-GCST90018977	TRUE	reported	igd	2	TRUE
43	rs2075252	C	T	C	T	-0.0261	0.00195957	0.672548	0.750312	FALSE	FALSE	FALSE	ebi-a-GCST90025958	2	170010985	0.00233947	397043	0.450001	Sex hormone-binding globulin levels || id:ebi-a-GCST90025958	Sex hormone-binding globulin levels	Sex hormone-binding globulin levels || ||	TRUE	igd	NA	NA	NA	NA	NA	NA	NA	2	170010985	0.002	1.69083e-40	343836	ebi-a-GCST90018977	Serum uric acid levels || id:ebi-a-GCST90018977	TRUE	reported	igd	2	TRUE
44	rs2108093	G	A	G	A	0.0151	-0.0264046	0.829163	0.800708	FALSE	FALSE	FALSE	ebi-a-GCST90025958	22	30686226	0.0025273	397043	1.20005e-28	Sex hormone-binding globulin levels || id:ebi-a-GCST90025958	Sex hormone-binding globulin levels	Sex hormone-binding globulin levels || ||	TRUE	igd	TRUE	rs2108093	rs4823085	A	G	T	C	22	30679387	0.0023	1.18599e-10	343836	ebi-a-GCST90018977	Serum uric acid levels || id:ebi-a-GCST90018977	TRUE	reported	igd	2	TRUE
45	rs219777	A	G	A	G	-0.0227	-0.00269558	0.24762	0.261232	FALSE	FALSE	FALSE	ebi-a-GCST90025958	21	37834835	0.00229865	397043	0.42	Sex hormone-binding globulin levels || id:ebi-a-GCST90025958	Sex hormone-binding globulin levels	Sex hormone-binding globulin levels || ||	TRUE	igd	TRUE	rs219777	rs219776	A	G	C	T	21	37834721	0.0023	4.18986e-22	343836	ebi-a-GCST90018977	Serum uric acid levels || id:ebi-a-GCST90018977	TRUE	reported	igd	2	TRUE
46	rs2219647	A	G	A	G	0.0163	-0.00935446	0.255685	0.221836	FALSE	FALSE	FALSE	ebi-a-GCST90025958	16	51755371	0.0024247	397043	7.00003e-06	Sex hormone-binding globulin levels || id:ebi-a-GCST90025958	Sex hormone-binding globulin levels	Sex hormone-binding globulin levels || ||	TRUE	igd	TRUE	rs2219647	rs12927956	A	G	T	C	16	51733405	0.002	1.24595e-15	343836	ebi-a-GCST90018977	Serum uric acid levels || id:ebi-a-GCST90018977	TRUE	reported	igd	2	TRUE
47	rs2229357	A	G	A	G	-0.0449	0.0426912	0.199117	0.240158	FALSE	FALSE	FALSE	ebi-a-GCST90025958	12	57843711	0.00235392	397043	8.30042e-79	Sex hormone-binding globulin levels || id:ebi-a-GCST90025958	Sex hormone-binding globulin levels	Sex hormone-binding globulin levels || ||	TRUE	igd	NA	NA	NA	NA	NA	NA	NA	12	57843711	0.0022	1.11995e-90	343836	ebi-a-GCST90018977	Serum uric acid levels || id:ebi-a-GCST90018977	TRUE	reported	igd	2	TRUE
48	rs2240390	C	T	C	T	-0.0132	-0.00175199	0.325505	0.380202	FALSE	FALSE	FALSE	ebi-a-GCST90025958	7	101257075	0.0020998	397043	0.44	Sex hormone-binding globulin levels || id:ebi-a-GCST90025958	Sex hormone-binding globulin levels	Sex hormone-binding globulin levels || ||	TRUE	igd	NA	NA	NA	NA	NA	NA	NA	7	101257075	0.0019	7.32487e-12	343836	ebi-a-GCST90018977	Serum uric acid levels || id:ebi-a-GCST90018977	TRUE	reported	igd	2	TRUE
49	rs2252862	G	C	G	C	-0.0147	5.43143e-05	0.470181	0.360326	FALSE	TRUE	TRUE	ebi-a-GCST90025958	2	122004596	0.00208701	397043	0.96	Sex hormone-binding globulin levels || id:ebi-a-GCST90025958	Sex hormone-binding globulin levels	Sex hormone-binding globulin levels || ||	TRUE	igd	NA	NA	NA	NA	NA	NA	NA	2	122004596	0.0019	6.00897e-15	343836	ebi-a-GCST90018977	Serum uric acid levels || id:ebi-a-GCST90018977	TRUE	reported	igd	2	FALSE
50	rs2362515	A	G	A	G	-0.0121	-0.00918321	0.314821	0.298589	FALSE	FALSE	FALSE	ebi-a-GCST90025958	10	126371957	0.0021853	397043	2.1e-05	Sex hormone-binding globulin levels || id:ebi-a-GCST90025958	Sex hormone-binding globulin levels	Sex hormone-binding globulin levels || ||	TRUE	igd	TRUE	rs2362515	rs4962683	A	G	T	C	10	126336158	0.0019	2.30202e-10	343836	ebi-a-GCST90018977	Serum uric acid levels || id:ebi-a-GCST90018977	TRUE	reported	igd	2	TRUE
51	rs2436958	C	T	C	T	-0.0188	0.00442948	0.828966	0.857468	FALSE	FALSE	FALSE	ebi-a-GCST90025958	8	103657109	0.00287156	397043	0.0560003	Sex hormone-binding globulin levels || id:ebi-a-GCST90025958	Sex hormone-binding globulin levels	Sex hormone-binding globulin levels || ||	TRUE	igd	TRUE	rs2436958	rs2436969	T	C	A	G	8	103641791	0.0024	1.44311e-15	343836	ebi-a-GCST90018977	Serum uric acid levels || id:ebi-a-GCST90018977	TRUE	reported	igd	2	TRUE
52	rs2581824	A	C	A	C	0.03	-0.00419997	0.446643	0.426559	FALSE	FALSE	FALSE	ebi-a-GCST90025958	3	53055311	0.00202771	397043	0.0920005	Sex hormone-binding globulin levels || id:ebi-a-GCST90025958	Sex hormone-binding globulin levels	Sex hormone-binding globulin levels || ||	TRUE	igd	TRUE	rs2581824	rs2581778	A	C	A	G	3	53022408	0.0018	4.93856e-64	343836	ebi-a-GCST90018977	Serum uric acid levels || id:ebi-a-GCST90018977	TRUE	reported	igd	2	TRUE
53	rs272889	G	A	G	A	0.013	-0.00584077	0.544845	0.632239	FALSE	FALSE	FALSE	ebi-a-GCST90025958	5	131665378	0.0020816	397043	0.0219999	Sex hormone-binding globulin levels || id:ebi-a-GCST90025958	Sex hormone-binding globulin levels	Sex hormone-binding globulin levels || ||	TRUE	igd	NA	NA	NA	NA	NA	NA	NA	5	131665378	0.0018	1.85183e-12	343836	ebi-a-GCST90018977	Serum uric acid levels || id:ebi-a-GCST90018977	TRUE	reported	igd	2	TRUE
54	rs2749005	G	T	G	T	0.0116	0.00468699	0.708888	0.625052	FALSE	FALSE	FALSE	ebi-a-GCST90025958	6	52622814	0.00211459	397043	0.0109999	Sex hormone-binding globulin levels || id:ebi-a-GCST90025958	Sex hormone-binding globulin levels	Sex hormone-binding globulin levels || ||	TRUE	igd	TRUE	rs2749005	rs2254050	T	G	C	T	6	52621433	0.002	4.66702e-09	343836	ebi-a-GCST90018977	Serum uric acid levels || id:ebi-a-GCST90018977	TRUE	reported	igd	2	TRUE
55	rs2762353	G	A	G	A	0.0668	0.0069682	0.642554	0.565766	FALSE	FALSE	FALSE	ebi-a-GCST90025958	6	25813150	0.00221292	397043	0.00280001	Sex hormone-binding globulin levels || id:ebi-a-GCST90025958	Sex hormone-binding globulin levels	Sex hormone-binding globulin levels || ||	TRUE	igd	TRUE	rs2762353	rs1165196	A	G	G	A	6	25794431	0.0019	1e-200	343836	ebi-a-GCST90018977	Serum uric acid levels || id:ebi-a-GCST90018977	TRUE	reported	igd	2	TRUE
56	rs2788144	G	A	G	A	0.0395	0.00835258	0.03673	0.037507	FALSE	FALSE	FALSE	ebi-a-GCST90025958	1	212273639	0.00542256	397043	0.24	Sex hormone-binding globulin levels || id:ebi-a-GCST90025958	Sex hormone-binding globulin levels	Sex hormone-binding globulin levels || ||	TRUE	igd	TRUE	rs2788144	rs3135474	G	A	C	T	1	212069929	0.0054	3.37987e-13	343836	ebi-a-GCST90018977	Serum uric acid levels || id:ebi-a-GCST90018977	TRUE	reported	igd	2	TRUE
57	rs2808500	G	A	G	A	-0.0104	0.00357243	0.433211	0.376234	FALSE	FALSE	FALSE	ebi-a-GCST90025958	1	200367088	0.00206027	397043	0.11	Sex hormone-binding globulin levels || id:ebi-a-GCST90025958	Sex hormone-binding globulin levels	Sex hormone-binding globulin levels || ||	TRUE	igd	TRUE	rs2808500	rs36003362	G	A	G	A	1	200330479	0.0018	5.89495e-09	343836	ebi-a-GCST90018977	Serum uric acid levels || id:ebi-a-GCST90018977	TRUE	reported	igd	2	TRUE
58	rs28419182	A	G	A	G	0.018	0.0131587	0.694159	0.778311	FALSE	FALSE	FALSE	ebi-a-GCST90025958	5	176728458	0.00241629	397043	2e-09	Sex hormone-binding globulin levels || id:ebi-a-GCST90025958	Sex hormone-binding globulin levels	Sex hormone-binding globulin levels || ||	TRUE	igd	TRUE	rs28419182	rs1128287	G	A	G	T	5	176728400	0.002	2.8721e-19	343836	ebi-a-GCST90018977	Serum uric acid levels || id:ebi-a-GCST90018977	TRUE	reported	igd	2	TRUE
59	rs28755272	C	T	C	T	-0.0174	-0.0270596	0.329574	2.39272e-05	FALSE	FALSE	FALSE	ebi-a-GCST90025958	6	32645906	0.205409	397043	0.88	Sex hormone-binding globulin levels || id:ebi-a-GCST90025958	Sex hormone-binding globulin levels	Sex hormone-binding globulin levels || ||	TRUE	igd	TRUE	rs28755272	rs28755291	C	T	G	A	6	32645529	0.002	6.3387e-18	343836	ebi-a-GCST90018977	Serum uric acid levels || id:ebi-a-GCST90018977	TRUE	reported	igd	2	TRUE
60	rs2943645	T	C	T	C	0.0134	-0.0337439	0.719598	0.647018	FALSE	FALSE	FALSE	ebi-a-GCST90025958	2	227099180	0.0020844	397043	1.69981e-64	Sex hormone-binding globulin levels || id:ebi-a-GCST90025958	Sex hormone-binding globulin levels	Sex hormone-binding globulin levels || ||	TRUE	igd	NA	NA	NA	NA	NA	NA	NA	2	227099180	0.002	2.96483e-11	343836	ebi-a-GCST90018977	Serum uric acid levels || id:ebi-a-GCST90018977	TRUE	reported	igd	2	TRUE
61	rs3212198	T	C	T	C	-0.0172	0.0418105	0.503289	0.584195	FALSE	FALSE	FALSE	ebi-a-GCST90025958	20	43052570	0.00209416	397043	1.69981e-93	Sex hormone-binding globulin levels || id:ebi-a-GCST90025958	Sex hormone-binding globulin levels	Sex hormone-binding globulin levels || ||	TRUE	igd	TRUE	rs3212198	rs2273618	C	T	T	C	20	43044362	0.0018	4.79844e-21	343836	ebi-a-GCST90018977	Serum uric acid levels || id:ebi-a-GCST90018977	TRUE	reported	igd	2	TRUE
62	rs34811474	A	G	A	G	-0.014	-0.00348088	0.23213	0.229575	FALSE	FALSE	FALSE	ebi-a-GCST90025958	4	25408838	0.00243651	397043	0.0700003	Sex hormone-binding globulin levels || id:ebi-a-GCST90025958	Sex hormone-binding globulin levels	Sex hormone-binding globulin levels || ||	TRUE	igd	NA	NA	NA	NA	NA	NA	NA	4	25408838	0.0024	6.03601e-09	343836	ebi-a-GCST90018977	Serum uric acid levels || id:ebi-a-GCST90018977	TRUE	reported	igd	2	TRUE
63	rs34868798	C	T	C	T	-0.0141	-0.00223637	0.22033	0.219264	FALSE	FALSE	FALSE	ebi-a-GCST90025958	15	74469716	0.00242553	397043	0.58	Sex hormone-binding globulin levels || id:ebi-a-GCST90025958	Sex hormone-binding globulin levels	Sex hormone-binding globulin levels || ||	TRUE	igd	NA	NA	NA	NA	NA	NA	NA	15	74469716	0.0024	7.8701e-09	343836	ebi-a-GCST90018977	Serum uric acid levels || id:ebi-a-GCST90018977	TRUE	reported	igd	2	TRUE
64	rs3824359	C	T	C	T	0.0142	0.0148713	0.175528	0.142866	FALSE	FALSE	FALSE	ebi-a-GCST90025958	9	139105229	0.00287187	397043	6.90001e-08	Sex hormone-binding globulin levels || id:ebi-a-GCST90025958	Sex hormone-binding globulin levels	Sex hormone-binding globulin levels || ||	TRUE	igd	NA	NA	NA	NA	NA	NA	NA	9	139105229	0.0023	1.53402e-09	343836	ebi-a-GCST90018977	Serum uric acid levels || id:ebi-a-GCST90018977	TRUE	reported	igd	2	TRUE
65	rs429358	C	T	C	T	-0.0182	0.0112334	0.141145	0.153635	FALSE	FALSE	FALSE	ebi-a-GCST90025958	19	45411941	0.00280023	397043	4.20001e-05	Sex hormone-binding globulin levels || id:ebi-a-GCST90025958	Sex hormone-binding globulin levels	Sex hormone-binding globulin levels || ||	TRUE	igd	NA	NA	NA	NA	NA	NA	NA	19	45411941	0.0025	6.05062e-13	343836	ebi-a-GCST90018977	Serum uric acid levels || id:ebi-a-GCST90018977	TRUE	reported	igd	2	TRUE
66	rs4468717	T	C	T	C	-0.0214	0.00660675	0.077674	0.0766602	FALSE	FALSE	FALSE	ebi-a-GCST90025958	18	3457606	0.00394695	397043	0.051	Sex hormone-binding globulin levels || id:ebi-a-GCST90025958	Sex hormone-binding globulin levels	Sex hormone-binding globulin levels || ||	TRUE	igd	NA	NA	NA	NA	NA	NA	NA	18	3457606	0.0038	1.74e-08	343836	ebi-a-GCST90018977	Serum uric acid levels || id:ebi-a-GCST90018977	TRUE	reported	igd	2	TRUE
67	rs45487598	A	G	A	G	0.0184	-0.002476	0.11689	0.117401	FALSE	FALSE	FALSE	ebi-a-GCST90025958	10	16967586	0.00310999	397043	0.35	Sex hormone-binding globulin levels || id:ebi-a-GCST90025958	Sex hormone-binding globulin levels	Sex hormone-binding globulin levels || ||	TRUE	igd	TRUE	rs45487598	rs62619939	A	G	G	C	10	16958653	0.0032	7.703e-09	343836	ebi-a-GCST90018977	Serum uric acid levels || id:ebi-a-GCST90018977	TRUE	reported	igd	2	TRUE
68	rs45499402	C	G	C	G	0.1462	-0.00406223	0.163764	0.113278	FALSE	TRUE	FALSE	ebi-a-GCST90025958	4	89052323	0.0031668	397043	0.12	Sex hormone-binding globulin levels || id:ebi-a-GCST90025958	Sex hormone-binding globulin levels	Sex hormone-binding globulin levels || ||	TRUE	igd	TRUE	rs45499402	rs2231142	C	G	T	G	4	89043634	0.0024	1e-200	343836	ebi-a-GCST90018977	Serum uric acid levels || id:ebi-a-GCST90018977	TRUE	reported	igd	2	TRUE
69	rs455213	C	T	C	T	0.0165	-0.00330452	0.402199	0.450166	FALSE	FALSE	FALSE	ebi-a-GCST90025958	5	34661066	0.00201678	397043	0.1	Sex hormone-binding globulin levels || id:ebi-a-GCST90025958	Sex hormone-binding globulin levels	Sex hormone-binding globulin levels || ||	TRUE	igd	TRUE	rs455213	rs464634	C	T	C	T	5	34660235	0.0018	1.43714e-19	343836	ebi-a-GCST90018977	Serum uric acid levels || id:ebi-a-GCST90018977	TRUE	reported	igd	2	TRUE
70	rs4777466	T	C	T	C	-0.0149	-0.00398995	0.355818	0.242224	FALSE	FALSE	FALSE	ebi-a-GCST90025958	15	72241857	0.00234554	397043	0.0389996	Sex hormone-binding globulin levels || id:ebi-a-GCST90025958	Sex hormone-binding globulin levels	Sex hormone-binding globulin levels || ||	TRUE	igd	TRUE	rs4777466	rs1481860	T	C	T	C	15	72136872	0.0019	1.83908e-14	343836	ebi-a-GCST90018977	Serum uric acid levels || id:ebi-a-GCST90018977	TRUE	reported	igd	2	TRUE
71	rs4783505	T	G	T	G	0.0139	-0.00689373	0.461732	0.589029	FALSE	FALSE	FALSE	ebi-a-GCST90025958	16	20857260	0.00204595	397043	0.000109999	Sex hormone-binding globulin levels || id:ebi-a-GCST90025958	Sex hormone-binding globulin levels	Sex hormone-binding globulin levels || ||	TRUE	igd	TRUE	rs4783505	rs2269863	G	T	C	T	16	20819538	0.0019	6.18016e-13	343836	ebi-a-GCST90018977	Serum uric acid levels || id:ebi-a-GCST90018977	TRUE	reported	igd	2	TRUE
72	rs4897160	A	G	A	G	0.0145	-0.00598847	0.477568	0.476523	FALSE	FALSE	FALSE	ebi-a-GCST90025958	6	126223944	0.0020114	397043	0.00539995	Sex hormone-binding globulin levels || id:ebi-a-GCST90025958	Sex hormone-binding globulin levels	Sex hormone-binding globulin levels || ||	TRUE	igd	NA	NA	NA	NA	NA	NA	NA	6	126223944	0.0018	1.7869e-16	343836	ebi-a-GCST90018977	Serum uric acid levels || id:ebi-a-GCST90018977	TRUE	reported	igd	2	TRUE
73	rs496708	A	C	A	C	-0.0133	-0.00185434	0.447339	0.37092	FALSE	FALSE	FALSE	ebi-a-GCST90025958	1	234863292	0.00206639	397043	0.39	Sex hormone-binding globulin levels || id:ebi-a-GCST90025958	Sex hormone-binding globulin levels	Sex hormone-binding globulin levels || ||	TRUE	igd	TRUE	rs496708	rs655555	A	C	A	C	1	234851184	0.0018	7.26273e-13	343836	ebi-a-GCST90018977	Serum uric acid levels || id:ebi-a-GCST90018977	TRUE	reported	igd	2	TRUE
74	rs523288	T	A	T	A	0.0205	-0.0026557	0.23435	0.235892	FALSE	TRUE	FALSE	ebi-a-GCST90025958	18	57851763	0.00237766	397043	0.44	Sex hormone-binding globulin levels || id:ebi-a-GCST90025958	Sex hormone-binding globulin levels	Sex hormone-binding globulin levels || ||	TRUE	igd	TRUE	rs523288	rs10871777	T	A	G	A	18	57848369	0.0024	1.45011e-17	343836	ebi-a-GCST90018977	Serum uric acid levels || id:ebi-a-GCST90018977	TRUE	reported	igd	2	TRUE
75	rs538737	G	C	G	C	0.0786	-0.00593218	0.433648	0.289438	FALSE	TRUE	TRUE	ebi-a-GCST90025958	11	64359286	0.00222246	397043	0.00129999	Sex hormone-binding globulin levels || id:ebi-a-GCST90025958	Sex hormone-binding globulin levels	Sex hormone-binding globulin levels || ||	TRUE	igd	TRUE	rs538737	rs3825016	G	C	C	T	11	64355772	0.002	1e-200	343836	ebi-a-GCST90018977	Serum uric acid levels || id:ebi-a-GCST90018977	TRUE	reported	igd	2	FALSE
76	rs56376587	C	A	C	A	0.0113	0.0012196	0.443746	0.483463	FALSE	FALSE	FALSE	ebi-a-GCST90025958	18	77160235	0.00205479	397043	0.73	Sex hormone-binding globulin levels || id:ebi-a-GCST90025958	Sex hormone-binding globulin levels	Sex hormone-binding globulin levels || ||	TRUE	igd	NA	NA	NA	NA	NA	NA	NA	18	77160235	0.0018	6.40605e-10	343836	ebi-a-GCST90018977	Serum uric acid levels || id:ebi-a-GCST90018977	TRUE	reported	igd	2	TRUE
77	rs57577420	G	A	G	A	0.0187	-0.00761901	0.110959	0.0871797	FALSE	FALSE	FALSE	ebi-a-GCST90025958	17	27032827	0.00341338	397043	0.017	Sex hormone-binding globulin levels || id:ebi-a-GCST90025958	Sex hormone-binding globulin levels	Sex hormone-binding globulin levels || ||	TRUE	igd	TRUE	rs57577420	rs9893008	G	A	C	A	17	26977343	0.0028	4.62168e-11	343836	ebi-a-GCST90018977	Serum uric acid levels || id:ebi-a-GCST90018977	TRUE	reported	igd	2	TRUE
78	rs589852	T	C	T	C	-0.0288	-0.00174013	0.596218	0.566355	FALSE	FALSE	FALSE	ebi-a-GCST90025958	11	64277497	0.00202897	397043	0.21	Sex hormone-binding globulin levels || id:ebi-a-GCST90025958	Sex hormone-binding globulin levels	Sex hormone-binding globulin levels || ||	TRUE	igd	TRUE	rs589852	rs4930406	C	T	A	C	11	64257440	0.0018	3.83707e-58	343836	ebi-a-GCST90018977	Serum uric acid levels || id:ebi-a-GCST90018977	TRUE	reported	igd	2	TRUE
79	rs60767324	C	T	C	T	-0.0189	-0.000555719	0.0763012	0.0884917	FALSE	FALSE	FALSE	ebi-a-GCST90025958	7	50744908	0.00352943	397043	0.96	Sex hormone-binding globulin levels || id:ebi-a-GCST90025958	Sex hormone-binding globulin levels	Sex hormone-binding globulin levels || ||	TRUE	igd	TRUE	rs60767324	rs17546879	C	T	T	C	7	50732659	0.0033	1.2e-08	343836	ebi-a-GCST90018977	Serum uric acid levels || id:ebi-a-GCST90018977	TRUE	reported	igd	2	TRUE
80	rs6129786	A	C	A	C	-0.013	0.0256138	0.358439	0.22312	FALSE	FALSE	FALSE	ebi-a-GCST90025958	20	39914030	0.00241957	397043	6.79986e-28	Sex hormone-binding globulin levels || id:ebi-a-GCST90025958	Sex hormone-binding globulin levels	Sex hormone-binding globulin levels || ||	TRUE	igd	TRUE	rs6129786	rs6129800	A	C	A	G	20	39887648	0.0021	3.39797e-10	343836	ebi-a-GCST90018977	Serum uric acid levels || id:ebi-a-GCST90018977	TRUE	reported	igd	2	TRUE
81	rs62106258	C	T	C	T	-0.0342	-0.0220135	0.048343	0.0484706	FALSE	FALSE	FALSE	ebi-a-GCST90025958	2	417167	0.00464558	397043	1e-06	Sex hormone-binding globulin levels || id:ebi-a-GCST90025958	Sex hormone-binding globulin levels	Sex hormone-binding globulin levels || ||	TRUE	igd	NA	NA	NA	NA	NA	NA	NA	2	417167	0.0047	5.10505e-13	343836	ebi-a-GCST90018977	Serum uric acid levels || id:ebi-a-GCST90018977	TRUE	reported	igd	2	TRUE
82	rs62262727	A	G	A	G	0.0358	-0.0267743	0.069758	0.0779824	FALSE	FALSE	FALSE	ebi-a-GCST90025958	3	49833029	0.00376433	397043	1.39991e-13	Sex hormone-binding globulin levels || id:ebi-a-GCST90025958	Sex hormone-binding globulin levels	Sex hormone-binding globulin levels || ||	TRUE	igd	TRUE	rs62262727	rs62260717	A	G	G	A	3	49803395	0.004	3.52696e-19	343836	ebi-a-GCST90018977	Serum uric acid levels || id:ebi-a-GCST90018977	TRUE	reported	igd	2	TRUE
83	rs62580766	T	C	T	C	-0.0144	0.0266015	0.18197	0.180597	FALSE	FALSE	FALSE	ebi-a-GCST90025958	9	113035152	0.00261273	397043	5.19996e-30	Sex hormone-binding globulin levels || id:ebi-a-GCST90025958	Sex hormone-binding globulin levels	Sex hormone-binding globulin levels || ||	TRUE	igd	TRUE	rs62580766	rs62580767	T	C	C	T	9	113034490	0.0026	4.74898e-08	343836	ebi-a-GCST90018977	Serum uric acid levels || id:ebi-a-GCST90018977	TRUE	reported	igd	2	TRUE
84	rs6429747	T	C	T	C	-0.0215	-0.000985979	0.31423	0.309422	FALSE	FALSE	FALSE	ebi-a-GCST90025958	1	15911349	0.00217618	397043	0.44	Sex hormone-binding globulin levels || id:ebi-a-GCST90025958	Sex hormone-binding globulin levels	Sex hormone-binding globulin levels || ||	TRUE	igd	TRUE	rs6429747	rs3737705	T	C	A	G	1	15823889	0.0022	9.59622e-23	343836	ebi-a-GCST90018977	Serum uric acid levels || id:ebi-a-GCST90018977	TRUE	reported	igd	2	TRUE
85	rs6464165	C	T	C	T	0.0267	0.00685675	0.28282	0.28885	FALSE	FALSE	FALSE	ebi-a-GCST90025958	7	151415041	0.00221016	397043	0.00949992	Sex hormone-binding globulin levels || id:ebi-a-GCST90025958	Sex hormone-binding globulin levels	Sex hormone-binding globulin levels || ||	TRUE	igd	TRUE	rs6464165	rs10224002	C	T	G	A	7	151413124	0.0023	3.78791e-32	343836	ebi-a-GCST90018977	Serum uric acid levels || id:ebi-a-GCST90018977	TRUE	reported	igd	2	TRUE
86	rs6492910	A	G	A	G	-0.0133	0.00190084	0.641321	0.73328	FALSE	FALSE	FALSE	ebi-a-GCST90025958	15	40001759	0.00227352	397043	0.31	Sex hormone-binding globulin levels || id:ebi-a-GCST90025958	Sex hormone-binding globulin levels	Sex hormone-binding globulin levels || ||	TRUE	igd	TRUE	rs6492910	rs2631705	G	A	T	G	15	39961360	0.002	2.02209e-11	343836	ebi-a-GCST90018977	Serum uric acid levels || id:ebi-a-GCST90018977	TRUE	reported	igd	2	TRUE
87	rs6804946	C	T	C	T	-0.0216	0.00154285	0.20022	0.203948	FALSE	FALSE	FALSE	ebi-a-GCST90025958	3	126014827	0.00248918	397043	0.14	Sex hormone-binding globulin levels || id:ebi-a-GCST90025958	Sex hormone-binding globulin levels	Sex hormone-binding globulin levels || ||	TRUE	igd	TRUE	rs6804946	rs76358556	C	T	G	A	3	126012852	0.0025	1.77296e-17	343836	ebi-a-GCST90018977	Serum uric acid levels || id:ebi-a-GCST90018977	TRUE	reported	igd	2	TRUE
88	rs6860575	T	C	T	C	-0.0114	0.00492454	0.472925	0.4752	FALSE	FALSE	FALSE	ebi-a-GCST90025958	5	68730441	0.00201372	397043	0.021	Sex hormone-binding globulin levels || id:ebi-a-GCST90025958	Sex hormone-binding globulin levels	Sex hormone-binding globulin levels || ||	TRUE	igd	TRUE	rs6860575	rs55747363	T	C	T	C	5	68642499	0.0018	1.88499e-10	343836	ebi-a-GCST90018977	Serum uric acid levels || id:ebi-a-GCST90018977	TRUE	reported	igd	2	TRUE
89	rs686364	G	A	G	A	0.0167	-0.00476859	0.286199	0.236173	FALSE	FALSE	FALSE	ebi-a-GCST90025958	21	31587793	0.00239479	397043	0.0329997	Sex hormone-binding globulin levels || id:ebi-a-GCST90025958	Sex hormone-binding globulin levels	Sex hormone-binding globulin levels || ||	TRUE	igd	NA	NA	NA	NA	NA	NA	NA	21	31587793	0.002	3.09671e-17	343836	ebi-a-GCST90018977	Serum uric acid levels || id:ebi-a-GCST90018977	TRUE	reported	igd	2	TRUE
90	rs6939175	A	G	A	G	-0.012	-0.00262066	0.287096	0.373201	FALSE	FALSE	FALSE	ebi-a-GCST90025958	6	116305183	0.00207956	397043	0.37	Sex hormone-binding globulin levels || id:ebi-a-GCST90025958	Sex hormone-binding globulin levels	Sex hormone-binding globulin levels || ||	TRUE	igd	NA	NA	NA	NA	NA	NA	NA	6	116305183	0.002	3.596e-09	343836	ebi-a-GCST90018977	Serum uric acid levels || id:ebi-a-GCST90018977	TRUE	reported	igd	2	TRUE
91	rs7122026	A	C	A	C	0.0121	-0.00805304	0.364756	0.491528	FALSE	FALSE	FALSE	ebi-a-GCST90025958	11	10259378	0.00201075	397043	2.59998e-06	Sex hormone-binding globulin levels || id:ebi-a-GCST90025958	Sex hormone-binding globulin levels	Sex hormone-binding globulin levels || ||	TRUE	igd	TRUE	rs7122026	rs4910109	A	C	A	G	11	10255108	0.002	1.39499e-09	343836	ebi-a-GCST90018977	Serum uric acid levels || id:ebi-a-GCST90018977	TRUE	reported	igd	2	TRUE
92	rs7200986	A	G	A	G	-0.0135	0.000370396	0.38712	0.451145	FALSE	FALSE	FALSE	ebi-a-GCST90025958	16	68100461	0.00203868	397043	0.41	Sex hormone-binding globulin levels || id:ebi-a-GCST90025958	Sex hormone-binding globulin levels	Sex hormone-binding globulin levels || ||	TRUE	igd	TRUE	rs7200986	rs2285912	G	A	C	T	16	68099946	0.0018	3.00193e-13	343836	ebi-a-GCST90018977	Serum uric acid levels || id:ebi-a-GCST90018977	TRUE	reported	igd	2	TRUE
93	rs7224610	A	C	A	C	-0.0265	0.00514742	0.662467	0.634944	FALSE	FALSE	FALSE	ebi-a-GCST90025958	17	53381796	0.00199862	397043	0.00909997	Sex hormone-binding globulin levels || id:ebi-a-GCST90025958	Sex hormone-binding globulin levels	Sex hormone-binding globulin levels || ||	TRUE	igd	TRUE	rs7224610	rs4793788	C	A	C	A	17	53364788	0.0019	6.51028e-44	343836	ebi-a-GCST90018977	Serum uric acid levels || id:ebi-a-GCST90018977	TRUE	reported	igd	2	TRUE
94	rs7230932	A	G	A	G	-0.0101	-0.00631093	0.359474	0.370013	FALSE	FALSE	FALSE	ebi-a-GCST90025958	18	58179582	0.0020943	397043	0.0015	Sex hormone-binding globulin levels || id:ebi-a-GCST90025958	Sex hormone-binding globulin levels	Sex hormone-binding globulin levels || ||	TRUE	igd	NA	NA	NA	NA	NA	NA	NA	18	58179582	0.0018	4.09402e-08	343836	ebi-a-GCST90018977	Serum uric acid levels || id:ebi-a-GCST90018977	TRUE	reported	igd	2	TRUE
95	rs7247977	C	T	C	T	0.0176	-0.0012086	0.469395	0.396948	FALSE	FALSE	FALSE	ebi-a-GCST90025958	19	33364628	0.00205551	397043	0.47	Sex hormone-binding globulin levels || id:ebi-a-GCST90025958	Sex hormone-binding globulin levels	Sex hormone-binding globulin levels || ||	TRUE	igd	TRUE	rs7247977	rs8101881	C	T	C	T	19	33358355	0.0018	2.46604e-22	343836	ebi-a-GCST90018977	Serum uric acid levels || id:ebi-a-GCST90018977	TRUE	reported	igd	2	TRUE
96	rs72681698	C	T	C	T	-0.0717	0.0794431	0.011039	0.010661	FALSE	FALSE	FALSE	ebi-a-GCST90025958	14	51207741	0.00979961	397043	2.60016e-16	Sex hormone-binding globulin levels || id:ebi-a-GCST90025958	Sex hormone-binding globulin levels	Sex hormone-binding globulin levels || ||	TRUE	igd	NA	NA	NA	NA	NA	NA	NA	14	51207741	0.0097	1.63493e-13	343836	ebi-a-GCST90018977	Serum uric acid levels || id:ebi-a-GCST90018977	TRUE	reported	igd	2	TRUE
97	rs72818964	A	G	A	G	0.0155	-0.00318498	0.17609	0.175294	FALSE	FALSE	FALSE	ebi-a-GCST90025958	2	101578022	0.00262395	397043	0.16	Sex hormone-binding globulin levels || id:ebi-a-GCST90025958	Sex hormone-binding globulin levels	Sex hormone-binding globulin levels || ||	TRUE	igd	NA	NA	NA	NA	NA	NA	NA	2	101578022	0.0027	5.58895e-09	343836	ebi-a-GCST90018977	Serum uric acid levels || id:ebi-a-GCST90018977	TRUE	reported	igd	2	TRUE
98	rs7302925	G	A	G	A	-0.0184	0.00981421	0.827202	0.801331	FALSE	FALSE	FALSE	ebi-a-GCST90025958	12	56861458	0.00250238	397043	3.59998e-05	Sex hormone-binding globulin levels || id:ebi-a-GCST90025958	Sex hormone-binding globulin levels	Sex hormone-binding globulin levels || ||	TRUE	igd	NA	NA	NA	NA	NA	NA	NA	12	56861458	0.0023	2.30409e-15	343836	ebi-a-GCST90018977	Serum uric acid levels || id:ebi-a-GCST90018977	TRUE	reported	igd	2	TRUE
99	rs7310615	G	C	G	C	-0.0289	0.000697198	0.5182	0.503437	FALSE	TRUE	TRUE	ebi-a-GCST90025958	12	111910219	0.00200107	397043	0.97	Sex hormone-binding globulin levels || id:ebi-a-GCST90025958	Sex hormone-binding globulin levels	Sex hormone-binding globulin levels || ||	TRUE	igd	TRUE	rs7310615	rs10774625	C	G	A	G	12	111865049	0.002	3.6266e-45	343836	ebi-a-GCST90018977	Serum uric acid levels || id:ebi-a-GCST90018977	TRUE	reported	igd	2	FALSE
100	rs73169739	C	T	C	T	0.0242	-0.0103307	0.0622486	0.0795192	FALSE	FALSE	FALSE	ebi-a-GCST90025958	3	170756985	0.00371142	397043	0.00140001	Sex hormone-binding globulin levels || id:ebi-a-GCST90025958	Sex hormone-binding globulin levels	Sex hormone-binding globulin levels || ||	TRUE	igd	TRUE	rs73169739	rs6785233	C	T	G	T	3	170750018	0.0036	2.90202e-11	343836	ebi-a-GCST90018977	Serum uric acid levels || id:ebi-a-GCST90018977	TRUE	reported	igd	2	TRUE
101	rs7331398	C	T	C	T	-0.0148	0.00115621	0.503392	0.398591	FALSE	FALSE	FALSE	ebi-a-GCST90025958	13	72347696	0.00205754	397043	0.42	Sex hormone-binding globulin levels || id:ebi-a-GCST90025958	Sex hormone-binding globulin levels	Sex hormone-binding globulin levels || ||	TRUE	igd	TRUE	rs7331398	rs626277	C	T	C	A	13	72340262	0.0019	1.36994e-14	343836	ebi-a-GCST90018977	Serum uric acid levels || id:ebi-a-GCST90018977	TRUE	reported	igd	2	TRUE
102	rs738409	G	C	G	C	-0.0199	0.0544412	0.281751	0.208104	FALSE	TRUE	FALSE	ebi-a-GCST90025958	22	44324727	0.00253195	397043	5.49541e-105	Sex hormone-binding globulin levels || id:ebi-a-GCST90025958	Sex hormone-binding globulin levels	Sex hormone-binding globulin levels || ||	TRUE	igd	NA	NA	NA	NA	NA	NA	NA	22	44324727	0.002	7.16803e-23	343836	ebi-a-GCST90018977	Serum uric acid levels || id:ebi-a-GCST90018977	TRUE	reported	igd	2	TRUE
103	rs74397112	T	C	T	C	0.0227	0.00452409	0.103764	0.141208	FALSE	FALSE	FALSE	ebi-a-GCST90025958	12	133094111	0.00286826	397043	0.12	Sex hormone-binding globulin levels || id:ebi-a-GCST90025958	Sex hormone-binding globulin levels	Sex hormone-binding globulin levels || ||	TRUE	igd	NA	NA	NA	NA	NA	NA	NA	12	133094111	0.0029	5.19159e-15	343836	ebi-a-GCST90018977	Serum uric acid levels || id:ebi-a-GCST90018977	TRUE	reported	igd	2	TRUE
104	rs753009	T	C	T	C	0.0142	-0.00128898	0.239402	0.18099	FALSE	FALSE	FALSE	ebi-a-GCST90025958	20	25436283	0.00262666	397043	0.38	Sex hormone-binding globulin levels || id:ebi-a-GCST90025958	Sex hormone-binding globulin levels	Sex hormone-binding globulin levels || ||	TRUE	igd	TRUE	rs753009	rs2235607	T	C	G	C	20	25268661	0.0021	3.63162e-11	343836	ebi-a-GCST90018977	Serum uric acid levels || id:ebi-a-GCST90018977	TRUE	reported	igd	2	TRUE
105	rs754600	A	G	A	G	0.0152	-0.0167509	0.295842	0.174478	FALSE	FALSE	FALSE	ebi-a-GCST90025958	9	95527095	0.00264968	397043	4.49987e-12	Sex hormone-binding globulin levels || id:ebi-a-GCST90025958	Sex hormone-binding globulin levels	Sex hormone-binding globulin levels || ||	TRUE	igd	TRUE	rs754600	rs191031181	A	G	C	T	9	95432029	0.0021	1.31009e-12	343836	ebi-a-GCST90018977	Serum uric acid levels || id:ebi-a-GCST90018977	TRUE	reported	igd	2	TRUE
106	rs75523587	A	T	A	T	0.0174	-0.00860893	0.206794	0.219664	FALSE	TRUE	FALSE	ebi-a-GCST90025958	10	134459388	0.00242551	397043	1.2e-05	Sex hormone-binding globulin levels || id:ebi-a-GCST90025958	Sex hormone-binding globulin levels	Sex hormone-binding globulin levels || ||	TRUE	igd	TRUE	rs75523587	rs1133400	A	T	G	A	10	134413583	0.0022	1.94402e-15	343836	ebi-a-GCST90018977	Serum uric acid levels || id:ebi-a-GCST90018977	TRUE	reported	igd	2	TRUE
107	rs7586329	C	T	C	T	0.0641	-0.0283657	0.992254	0.992355	FALSE	FALSE	FALSE	ebi-a-GCST90025958	2	158759642	0.0114533	397043	0.00479999	Sex hormone-binding globulin levels || id:ebi-a-GCST90025958	Sex hormone-binding globulin levels	Sex hormone-binding globulin levels || ||	TRUE	igd	NA	NA	NA	NA	NA	NA	NA	2	158759642	0.0116	3.24803e-08	343836	ebi-a-GCST90018977	Serum uric acid levels || id:ebi-a-GCST90018977	TRUE	reported	igd	2	TRUE
108	rs7642977	T	C	T	C	0.0106	-0.000912888	0.416168	0.306282	FALSE	FALSE	FALSE	ebi-a-GCST90025958	3	193810750	0.00217423	397043	0.89	Sex hormone-binding globulin levels || id:ebi-a-GCST90025958	Sex hormone-binding globulin levels	Sex hormone-binding globulin levels || ||	TRUE	igd	NA	NA	NA	NA	NA	NA	NA	3	193810750	0.0019	3.94003e-08	343836	ebi-a-GCST90018977	Serum uric acid levels || id:ebi-a-GCST90018977	TRUE	reported	igd	2	TRUE
109	rs7677783	T	C	T	C	-0.0114	-0.00447918	0.610034	0.629478	FALSE	FALSE	FALSE	ebi-a-GCST90025958	4	79622408	0.0020714	397043	0.0569994	Sex hormone-binding globulin levels || id:ebi-a-GCST90025958	Sex hormone-binding globulin levels	Sex hormone-binding globulin levels || ||	TRUE	igd	TRUE	rs7677783	rs2867465	C	T	T	G	4	79548714	0.0018	3.34103e-10	343836	ebi-a-GCST90018977	Serum uric acid levels || id:ebi-a-GCST90018977	TRUE	reported	igd	2	TRUE
110	rs77008184	G	A	G	A	0.0188	0.00293941	0.100256	0.102779	FALSE	FALSE	FALSE	ebi-a-GCST90025958	13	96128875	0.00332136	397043	0.29	Sex hormone-binding globulin levels || id:ebi-a-GCST90025958	Sex hormone-binding globulin levels	Sex hormone-binding globulin levels || ||	TRUE	igd	TRUE	rs77008184	rs17189719	G	A	G	A	13	96109869	0.0029	1.695e-10	343836	ebi-a-GCST90018977	Serum uric acid levels || id:ebi-a-GCST90018977	TRUE	reported	igd	2	TRUE
111	rs7773175	G	C	G	C	-0.0216	-0.0120403	0.271964	0.277389	FALSE	TRUE	FALSE	ebi-a-GCST90025958	6	31263051	0.00356733	397043	6.59994e-06	Sex hormone-binding globulin levels || id:ebi-a-GCST90025958	Sex hormone-binding globulin levels	Sex hormone-binding globulin levels || ||	TRUE	igd	TRUE	rs7773175	rs2853926	G	C	G	A	6	31240959	0.002	6.51628e-28	343836	ebi-a-GCST90018977	Serum uric acid levels || id:ebi-a-GCST90018977	TRUE	reported	igd	2	TRUE
112	rs7952306	T	G	T	G	0.025	-0.000820799	0.780974	0.888689	FALSE	FALSE	FALSE	ebi-a-GCST90025958	11	64645871	0.00329548	397043	0.82	Sex hormone-binding globulin levels || id:ebi-a-GCST90025958	Sex hormone-binding globulin levels	Sex hormone-binding globulin levels || ||	TRUE	igd	TRUE	rs7952306	rs1211284	G	T	A	G	11	64628613	0.0024	6.13903e-26	343836	ebi-a-GCST90018977	Serum uric acid levels || id:ebi-a-GCST90018977	TRUE	reported	igd	2	TRUE
113	rs807624	T	G	T	G	-0.0168	0.00551029	0.477412	0.364049	FALSE	FALSE	FALSE	ebi-a-GCST90025958	2	15792518	0.0020702	397043	0.00749998	Sex hormone-binding globulin levels || id:ebi-a-GCST90025958	Sex hormone-binding globulin levels	Sex hormone-binding globulin levels || ||	TRUE	igd	TRUE	rs807624	rs807603	T	G	C	T	2	15782471	0.0019	8.23e-19	343836	ebi-a-GCST90018977	Serum uric acid levels || id:ebi-a-GCST90018977	TRUE	reported	igd	2	TRUE
114	rs963837	C	T	C	T	-0.0245	0.00424513	0.42566	0.453376	FALSE	FALSE	FALSE	ebi-a-GCST90025958	11	30749090	0.00201765	397043	0.0179999	Sex hormone-binding globulin levels || id:ebi-a-GCST90025958	Sex hormone-binding globulin levels	Sex hormone-binding globulin levels || ||	TRUE	igd	NA	NA	NA	NA	NA	NA	NA	11	30749090	0.0018	4.72063e-43	343836	ebi-a-GCST90018977	Serum uric acid levels || id:ebi-a-GCST90018977	TRUE	reported	igd	2	TRUE
115	rs9807214	A	G	A	G	0.0128	-0.0021853	0.240309	0.302147	FALSE	FALSE	FALSE	ebi-a-GCST90025958	18	42784049	0.0021987	397043	0.31	Sex hormone-binding globulin levels || id:ebi-a-GCST90025958	Sex hormone-binding globulin levels	Sex hormone-binding globulin levels || ||	TRUE	igd	TRUE	rs9807214	rs921385	A	G	T	G	18	42782952	0.0021	1.31601e-09	343836	ebi-a-GCST90018977	Serum uric acid levels || id:ebi-a-GCST90018977	TRUE	reported	igd	2	TRUE

## Sheet: Table S3
Sex hormone-binding globulin levels(exposure), Female infertility(outcome):Outcome data were extracted and harmonizing the datasets
	SNP	effect_allele.exposure	other_allele.exposure	effect_allele.outcome	other_allele.outcome	beta.exposure	beta.outcome	eaf.exposure	eaf.outcome	remove	palindromic	ambiguous	id.outcome	chr	pos	se.outcome	samplesize.outcome	pval.outcome	outcome	originalname.outcome	outcome.deprecated	mr_keep.outcome	data_source.outcome	proxy.outcome	target_snp.outcome	proxy_snp.outcome	target_a1.outcome	target_a2.outcome	proxy_a1.outcome	proxy_a2.outcome	chr.exposure	pos.exposure	se.exposure	pval.exposure	samplesize.exposure	id.exposure	exposure	mr_keep.exposure	pval_origin.exposure	data_source.exposure	action	mr_keep
1	rs10141867	A	G	A	G	0.016761	0.0151	0.284114	0.2904	FALSE	FALSE	FALSE	finn-b-N14_FEMALEINFERT	14	105268104	0.0208	NA	0.4682	Female infertility || id:finn-b-N14_FEMALEINFERT	Female infertility	Female infertility || ||	TRUE	igd	NA	NA	NA	NA	NA	NA	NA	14	105268104	0.00224676	3.90032e-16	397043	ebi-a-GCST90025958	Sex hormone-binding globulin levels || id:ebi-a-GCST90025958	TRUE	reported	igd	2	TRUE
2	rs10210970	T	C	T	C	-0.0217591	0.0022	0.130881	0.1835	FALSE	FALSE	FALSE	finn-b-N14_FEMALEINFERT	2	28646847	0.0243	NA	0.9272	Female infertility || id:finn-b-N14_FEMALEINFERT	Female infertility	Female infertility || ||	TRUE	igd	NA	NA	NA	NA	NA	NA	NA	2	28646847	0.00295905	1.80011e-14	397043	ebi-a-GCST90025958	Sex hormone-binding globulin levels || id:ebi-a-GCST90025958	TRUE	reported	igd	2	TRUE
3	rs1042852	T	C	T	C	-0.0190768	-0.0076	0.274119	0.3543	FALSE	FALSE	FALSE	finn-b-N14_FEMALEINFERT	3	105377515	0.0196	NA	0.6997	Female infertility || id:finn-b-N14_FEMALEINFERT	Female infertility	Female infertility || ||	TRUE	igd	NA	NA	NA	NA	NA	NA	NA	3	105377515	0.00225239	2.39994e-19	397043	ebi-a-GCST90025958	Sex hormone-binding globulin levels || id:ebi-a-GCST90025958	TRUE	reported	igd	2	TRUE
4	rs1047743	G	C	G	C	0.0262627	0.0173	0.319463	0.25	FALSE	TRUE	FALSE	finn-b-N14_FEMALEINFERT	17	73790093	0.0216	NA	0.4251	Female infertility || id:finn-b-N14_FEMALEINFERT	Female infertility	Female infertility || ||	TRUE	igd	NA	NA	NA	NA	NA	NA	NA	17	73790093	0.00208159	4.00037e-36	397043	ebi-a-GCST90025958	Sex hormone-binding globulin levels || id:ebi-a-GCST90025958	TRUE	reported	igd	2	TRUE
5	rs1047891	A	C	A	C	0.0220665	-0.0011	0.313218	0.3232	FALSE	FALSE	FALSE	finn-b-N14_FEMALEINFERT	2	211540507	0.0202	NA	0.9556	Female infertility || id:finn-b-N14_FEMALEINFERT	Female infertility	Female infertility || ||	TRUE	igd	NA	NA	NA	NA	NA	NA	NA	2	211540507	0.00219589	5.10035e-25	397043	ebi-a-GCST90025958	Sex hormone-binding globulin levels || id:ebi-a-GCST90025958	TRUE	reported	igd	2	TRUE
6	rs1047912	T	C	T	C	0.0229516	-0.0433	0.300929	0.2197	FALSE	FALSE	FALSE	finn-b-N14_FEMALEINFERT	12	51138862	0.0227	NA	0.0560803	Female infertility || id:finn-b-N14_FEMALEINFERT	Female infertility	Female infertility || ||	TRUE	igd	NA	NA	NA	NA	NA	NA	NA	12	51138862	0.00218222	1.20005e-26	397043	ebi-a-GCST90025958	Sex hormone-binding globulin levels || id:ebi-a-GCST90025958	TRUE	reported	igd	2	TRUE
7	rs10513272	T	C	T	C	-0.0184094	0.0286	0.230711	0.2156	FALSE	FALSE	FALSE	finn-b-N14_FEMALEINFERT	9	119064047	0.0228	NA	0.2097	Female infertility || id:finn-b-N14_FEMALEINFERT	Female infertility	Female infertility || ||	TRUE	igd	NA	NA	NA	NA	NA	NA	NA	9	119064047	0.00238344	9.79941e-18	397043	ebi-a-GCST90025958	Sex hormone-binding globulin levels || id:ebi-a-GCST90025958	TRUE	reported	igd	2	TRUE
8	rs10737153	C	A	C	A	-0.032626	0.014	0.570593	0.5336	FALSE	FALSE	FALSE	finn-b-N14_FEMALEINFERT	11	69281829	0.0188	NA	0.4576	Female infertility || id:finn-b-N14_FEMALEINFERT	Female infertility	Female infertility || ||	TRUE	igd	NA	NA	NA	NA	NA	NA	NA	11	69281829	0.0020279	9.60064e-65	397043	ebi-a-GCST90025958	Sex hormone-binding globulin levels || id:ebi-a-GCST90025958	TRUE	reported	igd	2	TRUE
9	rs10752297	C	T	C	T	0.0176861	0.0622	0.585635	0.5926	FALSE	FALSE	FALSE	finn-b-N14_FEMALEINFERT	10	13375906	0.0192	NA	0.00116201	Female infertility || id:finn-b-N14_FEMALEINFERT	Female infertility	Female infertility || ||	TRUE	igd	NA	NA	NA	NA	NA	NA	NA	10	13375906	0.00204471	8.00018e-21	397043	ebi-a-GCST90025958	Sex hormone-binding globulin levels || id:ebi-a-GCST90025958	TRUE	reported	igd	2	TRUE
10	rs10753556	G	A	G	A	0.0219941	0.0296	0.875266	0.9034	FALSE	FALSE	FALSE	finn-b-N14_FEMALEINFERT	1	23732762	0.0318	NA	0.3524	Female infertility || id:finn-b-N14_FEMALEINFERT	Female infertility	Female infertility || ||	TRUE	igd	NA	NA	NA	NA	NA	NA	NA	1	23732762	0.00301694	5.40008e-16	397043	ebi-a-GCST90025958	Sex hormone-binding globulin levels || id:ebi-a-GCST90025958	TRUE	reported	igd	2	TRUE
11	rs1075403	G	T	G	T	0.0168553	-0.0294	0.63224	0.6663	FALSE	FALSE	FALSE	finn-b-N14_FEMALEINFERT	19	18384950	0.0199	NA	0.1386	Female infertility || id:finn-b-N14_FEMALEINFERT	Female infertility	Female infertility || ||	TRUE	igd	NA	NA	NA	NA	NA	NA	NA	19	18384950	0.00208512	1.59993e-17	397043	ebi-a-GCST90025958	Sex hormone-binding globulin levels || id:ebi-a-GCST90025958	TRUE	reported	igd	2	TRUE
12	rs10760112	T	C	T	C	-0.0182743	0.0223	0.695111	0.7405	FALSE	FALSE	FALSE	finn-b-N14_FEMALEINFERT	9	123467570	0.0214	NA	0.2956	Female infertility || id:finn-b-N14_FEMALEINFERT	Female infertility	Female infertility || ||	TRUE	igd	NA	NA	NA	NA	NA	NA	NA	9	123467570	0.00218422	1.80011e-20	397043	ebi-a-GCST90025958	Sex hormone-binding globulin levels || id:ebi-a-GCST90025958	TRUE	reported	igd	2	TRUE
13	rs10898075	T	C	T	C	-0.0171546	-0.0016	0.169193	0.1168	FALSE	FALSE	FALSE	finn-b-N14_FEMALEINFERT	11	82779736	0.0292	NA	0.957	Female infertility || id:finn-b-N14_FEMALEINFERT	Female infertility	Female infertility || ||	TRUE	igd	NA	NA	NA	NA	NA	NA	NA	11	82779736	0.0026827	2.30001e-09	397043	ebi-a-GCST90025958	Sex hormone-binding globulin levels || id:ebi-a-GCST90025958	TRUE	reported	igd	2	TRUE
14	rs11010551	C	T	C	T	-0.0123375	0.0096	0.377614	0.3736	FALSE	FALSE	FALSE	finn-b-N14_FEMALEINFERT	10	36466053	0.0196	NA	0.6229	Female infertility || id:finn-b-N14_FEMALEINFERT	Female infertility	Female infertility || ||	TRUE	igd	NA	NA	NA	NA	NA	NA	NA	10	36466053	0.00206095	2.90001e-08	397043	ebi-a-GCST90025958	Sex hormone-binding globulin levels || id:ebi-a-GCST90025958	TRUE	reported	igd	2	TRUE
15	rs11021219	A	G	A	G	0.0181988	-0.0391	0.142461	0.123	FALSE	FALSE	FALSE	finn-b-N14_FEMALEINFERT	11	95301957	0.0288	NA	0.1742	Female infertility || id:finn-b-N14_FEMALEINFERT	Female infertility	Female infertility || ||	TRUE	igd	NA	NA	NA	NA	NA	NA	NA	11	95301957	0.00287479	2.90001e-10	397043	ebi-a-GCST90025958	Sex hormone-binding globulin levels || id:ebi-a-GCST90025958	TRUE	reported	igd	2	TRUE
16	rs11038642	T	C	T	C	0.0207903	0.0105	0.140854	0.118	FALSE	FALSE	FALSE	finn-b-N14_FEMALEINFERT	11	5690003	0.0292	NA	0.718399	Female infertility || id:finn-b-N14_FEMALEINFERT	Female infertility	Female infertility || ||	TRUE	igd	NA	NA	NA	NA	NA	NA	NA	11	5690003	0.00288836	1.99986e-11	397043	ebi-a-GCST90025958	Sex hormone-binding globulin levels || id:ebi-a-GCST90025958	TRUE	reported	igd	2	TRUE
17	rs11042751	C	T	C	T	-0.0218119	-0.0244	0.24291	0.2082	FALSE	FALSE	FALSE	finn-b-N14_FEMALEINFERT	11	2149864	0.0234	NA	0.2961	Female infertility || id:finn-b-N14_FEMALEINFERT	Female infertility	Female infertility || ||	TRUE	igd	NA	NA	NA	NA	NA	NA	NA	11	2149864	0.00234698	2.09991e-23	397043	ebi-a-GCST90025958	Sex hormone-binding globulin levels || id:ebi-a-GCST90025958	TRUE	reported	igd	2	TRUE
18	rs1106317	G	A	G	A	-0.0160852	0.0201	0.210508	0.3184	FALSE	FALSE	FALSE	finn-b-N14_FEMALEINFERT	12	124820013	0.0203	NA	0.3211	Female infertility || id:finn-b-N14_FEMALEINFERT	Female infertility	Female infertility || ||	TRUE	igd	NA	NA	NA	NA	NA	NA	NA	12	124820013	0.00246463	2.80001e-09	397043	ebi-a-GCST90025958	Sex hormone-binding globulin levels || id:ebi-a-GCST90025958	TRUE	reported	igd	2	TRUE
19	rs11075253	A	C	A	C	0.0239889	0.0122	0.297207	0.2831	FALSE	FALSE	FALSE	finn-b-N14_FEMALEINFERT	16	15148646	0.0209	NA	0.5583	Female infertility || id:finn-b-N14_FEMALEINFERT	Female infertility	Female infertility || ||	TRUE	igd	NA	NA	NA	NA	NA	NA	NA	16	15148646	0.0022068	4.19952e-30	397043	ebi-a-GCST90025958	Sex hormone-binding globulin levels || id:ebi-a-GCST90025958	TRUE	reported	igd	2	TRUE
20	rs11089620	G	C	G	C	0.0229192	-0.0181	0.184344	0.2955	FALSE	TRUE	FALSE	finn-b-N14_FEMALEINFERT	22	21922456	0.0207	NA	0.3809	Female infertility || id:finn-b-N14_FEMALEINFERT	Female infertility	Female infertility || ||	TRUE	igd	NA	NA	NA	NA	NA	NA	NA	22	21922456	0.00263806	3.10027e-19	397043	ebi-a-GCST90025958	Sex hormone-binding globulin levels || id:ebi-a-GCST90025958	TRUE	reported	igd	2	TRUE
21	rs11110390	T	C	T	C	-0.0219349	0.005	0.333407	0.418	FALSE	FALSE	FALSE	finn-b-N14_FEMALEINFERT	12	100874901	0.0191	NA	0.7959	Female infertility || id:finn-b-N14_FEMALEINFERT	Female infertility	Female infertility || ||	TRUE	igd	NA	NA	NA	NA	NA	NA	NA	12	100874901	0.00212453	2.99985e-26	397043	ebi-a-GCST90025958	Sex hormone-binding globulin levels || id:ebi-a-GCST90025958	TRUE	reported	igd	2	TRUE
22	rs11111274	A	G	A	G	-0.0252202	0.0271	0.737065	0.6842	FALSE	FALSE	FALSE	finn-b-N14_FEMALEINFERT	12	102838128	0.0203	NA	0.1813	Female infertility || id:finn-b-N14_FEMALEINFERT	Female infertility	Female infertility || ||	TRUE	igd	NA	NA	NA	NA	NA	NA	NA	12	102838128	0.00226355	3.90032e-30	397043	ebi-a-GCST90025958	Sex hormone-binding globulin levels || id:ebi-a-GCST90025958	TRUE	reported	igd	2	TRUE
23	rs111912536	T	C	T	C	0.0270849	-0.0152	0.0974023	0.05984	FALSE	FALSE	FALSE	finn-b-N14_FEMALEINFERT	4	170995313	0.0399	NA	0.7032	Female infertility || id:finn-b-N14_FEMALEINFERT	Female infertility	Female infertility || ||	TRUE	igd	NA	NA	NA	NA	NA	NA	NA	4	170995313	0.00337573	8.9002e-17	397043	ebi-a-GCST90025958	Sex hormone-binding globulin levels || id:ebi-a-GCST90025958	TRUE	reported	igd	2	TRUE
24	rs11191580	C	T	C	T	0.0268242	-0.0733	0.0770224	0.08341	FALSE	FALSE	FALSE	finn-b-N14_FEMALEINFERT	10	104906211	0.0336	NA	0.0292301	Female infertility || id:finn-b-N14_FEMALEINFERT	Female infertility	Female infertility || ||	TRUE	igd	NA	NA	NA	NA	NA	NA	NA	10	104906211	0.00374811	1.59993e-12	397043	ebi-a-GCST90025958	Sex hormone-binding globulin levels || id:ebi-a-GCST90025958	TRUE	reported	igd	2	TRUE
25	rs112035922	T	C	T	C	-0.0203792	0.0001	0.234048	0.2356	FALSE	FALSE	FALSE	finn-b-N14_FEMALEINFERT	13	115047464	0.0221	NA	0.9974	Female infertility || id:finn-b-N14_FEMALEINFERT	Female infertility	Female infertility || ||	TRUE	igd	NA	NA	NA	NA	NA	NA	NA	13	115047464	0.0023916	1.80011e-18	397043	ebi-a-GCST90025958	Sex hormone-binding globulin levels || id:ebi-a-GCST90025958	TRUE	reported	igd	2	TRUE
26	rs1120608	C	T	C	T	0.0246132	0.0206	0.0613891	0.02623	FALSE	FALSE	FALSE	finn-b-N14_FEMALEINFERT	1	197988207	0.0591	NA	0.727699	Female infertility || id:finn-b-N14_FEMALEINFERT	Female infertility	Female infertility || ||	TRUE	igd	NA	NA	NA	NA	NA	NA	NA	1	197988207	0.00414719	5.80003e-10	397043	ebi-a-GCST90025958	Sex hormone-binding globulin levels || id:ebi-a-GCST90025958	TRUE	reported	igd	2	TRUE
27	rs112134815	A	C	A	C	-0.0226216	0.0013	0.0812882	0.05974	FALSE	FALSE	FALSE	finn-b-N14_FEMALEINFERT	6	81430487	0.0397	NA	0.9735	Female infertility || id:finn-b-N14_FEMALEINFERT	Female infertility	Female infertility || ||	TRUE	igd	NA	NA	NA	NA	NA	NA	NA	6	81430487	0.00368141	3.09999e-08	397043	ebi-a-GCST90025958	Sex hormone-binding globulin levels || id:ebi-a-GCST90025958	TRUE	reported	igd	2	TRUE
28	rs1126670	A	C	A	C	-0.0331858	0.0379	0.696234	0.697	FALSE	FALSE	FALSE	finn-b-N14_FEMALEINFERT	4	100052733	0.0204	NA	0.0636195	Female infertility || id:finn-b-N14_FEMALEINFERT	Female infertility	Female infertility || ||	TRUE	igd	NA	NA	NA	NA	NA	NA	NA	4	100052733	0.00218859	4.00037e-58	397043	ebi-a-GCST90025958	Sex hormone-binding globulin levels || id:ebi-a-GCST90025958	TRUE	reported	igd	2	TRUE
29	rs1128249	T	G	T	G	0.039171	-0.0379	0.392189	0.3477	FALSE	FALSE	FALSE	finn-b-N14_FEMALEINFERT	2	165528624	0.0197	NA	0.0549098	Female infertility || id:finn-b-N14_FEMALEINFERT	Female infertility	Female infertility || ||	TRUE	igd	NA	NA	NA	NA	NA	NA	NA	2	165528624	0.00204115	9.3994e-93	397043	ebi-a-GCST90025958	Sex hormone-binding globulin levels || id:ebi-a-GCST90025958	TRUE	reported	igd	2	TRUE
30	rs1128919	A	G	A	G	0.0137703	-0.0567	0.301555	0.3373	FALSE	FALSE	FALSE	finn-b-N14_FEMALEINFERT	2	148657117	0.0199	NA	0.00436797	Female infertility || id:finn-b-N14_FEMALEINFERT	Female infertility	Female infertility || ||	TRUE	igd	NA	NA	NA	NA	NA	NA	NA	2	148657117	0.00217712	1.9002e-11	397043	ebi-a-GCST90025958	Sex hormone-binding globulin levels || id:ebi-a-GCST90025958	TRUE	reported	igd	2	TRUE
31	rs1132368	A	G	A	G	-0.0282631	-0.0024	0.041215	0.02174	FALSE	FALSE	FALSE	finn-b-N14_FEMALEINFERT	16	2087562	0.0642	NA	0.9705	Female infertility || id:finn-b-N14_FEMALEINFERT	Female infertility	Female infertility || ||	TRUE	igd	NA	NA	NA	NA	NA	NA	NA	16	2087562	0.00515841	1.2e-08	397043	ebi-a-GCST90025958	Sex hormone-binding globulin levels || id:ebi-a-GCST90025958	TRUE	reported	igd	2	TRUE
32	rs1135989	A	G	A	G	-0.0194175	0.015	0.388802	0.4129	FALSE	FALSE	FALSE	finn-b-N14_FEMALEINFERT	17	79478007	0.0191	NA	0.4322	Female infertility || id:finn-b-N14_FEMALEINFERT	Female infertility	Female infertility || ||	TRUE	igd	NA	NA	NA	NA	NA	NA	NA	17	79478007	0.00197704	2.19989e-25	397043	ebi-a-GCST90025958	Sex hormone-binding globulin levels || id:ebi-a-GCST90025958	TRUE	reported	igd	2	TRUE
33	rs114165349	C	G	C	G	-0.203771	-0.0376	0.0236024	0.03779	FALSE	TRUE	FALSE	finn-b-N14_FEMALEINFERT	1	27021913	0.0492	NA	0.4446	Female infertility || id:finn-b-N14_FEMALEINFERT	Female infertility	Female infertility || ||	TRUE	igd	NA	NA	NA	NA	NA	NA	NA	1	27021913	0.00659885	1e-200	397043	ebi-a-GCST90025958	Sex hormone-binding globulin levels || id:ebi-a-GCST90025958	TRUE	reported	igd	2	TRUE
34	rs115447786	T	C	T	C	-0.0430159	0.114	0.0446399	0.02291	FALSE	FALSE	FALSE	finn-b-N14_FEMALEINFERT	6	34354073	0.0627	NA	0.0687907	Female infertility || id:finn-b-N14_FEMALEINFERT	Female infertility	Female infertility || ||	TRUE	igd	NA	NA	NA	NA	NA	NA	NA	6	34354073	0.0048712	7.00003e-19	397043	ebi-a-GCST90025958	Sex hormone-binding globulin levels || id:ebi-a-GCST90025958	TRUE	reported	igd	2	TRUE
35	rs11550348	A	G	A	G	0.0632857	-0.0451	0.123506	0.08807	FALSE	FALSE	FALSE	finn-b-N14_FEMALEINFERT	19	46387344	0.0331	NA	0.1735	Female infertility || id:finn-b-N14_FEMALEINFERT	Female infertility	Female infertility || ||	TRUE	igd	NA	NA	NA	NA	NA	NA	NA	19	46387344	0.00306245	1.39959e-102	397043	ebi-a-GCST90025958	Sex hormone-binding globulin levels || id:ebi-a-GCST90025958	TRUE	reported	igd	2	TRUE
36	rs11556184	T	C	T	C	-0.0482257	-0.0159	0.0654432	0.09891	FALSE	FALSE	FALSE	finn-b-N14_FEMALEINFERT	2	70485320	0.0314	NA	0.6134	Female infertility || id:finn-b-N14_FEMALEINFERT	Female infertility	Female infertility || ||	TRUE	igd	NA	NA	NA	NA	NA	NA	NA	2	70485320	0.00405756	1.39991e-33	397043	ebi-a-GCST90025958	Sex hormone-binding globulin levels || id:ebi-a-GCST90025958	TRUE	reported	igd	2	TRUE
37	rs11556924	T	C	T	C	0.017144	-0.0208	0.38763	0.3247	FALSE	FALSE	FALSE	finn-b-N14_FEMALEINFERT	7	129663496	0.0201	NA	0.2996	Female infertility || id:finn-b-N14_FEMALEINFERT	Female infertility	Female infertility || ||	TRUE	igd	NA	NA	NA	NA	NA	NA	NA	7	129663496	0.00208606	1.29987e-17	397043	ebi-a-GCST90025958	Sex hormone-binding globulin levels || id:ebi-a-GCST90025958	TRUE	reported	igd	2	TRUE
38	rs11581220	T	G	T	G	0.0251411	-0.0225	0.119299	0.104	FALSE	FALSE	FALSE	finn-b-N14_FEMALEINFERT	1	235403595	0.0309	NA	0.4664	Female infertility || id:finn-b-N14_FEMALEINFERT	Female infertility	Female infertility || ||	TRUE	igd	NA	NA	NA	NA	NA	NA	NA	1	235403595	0.00309001	5.60015e-19	397043	ebi-a-GCST90025958	Sex hormone-binding globulin levels || id:ebi-a-GCST90025958	TRUE	reported	igd	2	TRUE
39	rs11600570	A	G	A	G	-0.016901	-0.0037	0.121403	0.1014	FALSE	FALSE	FALSE	finn-b-N14_FEMALEINFERT	11	113564012	0.0311	NA	0.906	Female infertility || id:finn-b-N14_FEMALEINFERT	Female infertility	Female infertility || ||	TRUE	igd	NA	NA	NA	NA	NA	NA	NA	11	113564012	0.00309223	5.39995e-09	397043	ebi-a-GCST90025958	Sex hormone-binding globulin levels || id:ebi-a-GCST90025958	TRUE	reported	igd	2	TRUE
40	rs11635545	T	G	T	G	-0.0207172	0.0108	0.20408	0.2205	FALSE	FALSE	FALSE	finn-b-N14_FEMALEINFERT	15	66863408	0.0226	NA	0.6311	Female infertility || id:finn-b-N14_FEMALEINFERT	Female infertility	Female infertility || ||	TRUE	igd	NA	NA	NA	NA	NA	NA	NA	15	66863408	0.00249259	2.09991e-19	397043	ebi-a-GCST90025958	Sex hormone-binding globulin levels || id:ebi-a-GCST90025958	TRUE	reported	igd	2	TRUE
41	rs11636917	C	T	C	T	-0.034928	0.0085	0.343802	0.3873	FALSE	FALSE	FALSE	finn-b-N14_FEMALEINFERT	15	63793873	0.0192	NA	0.6577	Female infertility || id:finn-b-N14_FEMALEINFERT	Female infertility	Female infertility || ||	TRUE	igd	NA	NA	NA	NA	NA	NA	NA	15	63793873	0.0021139	7.29962e-70	397043	ebi-a-GCST90025958	Sex hormone-binding globulin levels || id:ebi-a-GCST90025958	TRUE	reported	igd	2	TRUE
42	rs11639856	A	T	A	T	-0.013474	0.0489	0.195203	0.1354	FALSE	TRUE	FALSE	finn-b-N14_FEMALEINFERT	16	24788645	0.0274	NA	0.0744492	Female infertility || id:finn-b-N14_FEMALEINFERT	Female infertility	Female infertility || ||	TRUE	igd	NA	NA	NA	NA	NA	NA	NA	16	24788645	0.00254817	1.09999e-08	397043	ebi-a-GCST90025958	Sex hormone-binding globulin levels || id:ebi-a-GCST90025958	TRUE	reported	igd	2	TRUE
43	rs11647008	C	T	C	T	-0.025954	-0.017	0.495362	0.3235	FALSE	FALSE	FALSE	finn-b-N14_FEMALEINFERT	16	88005167	0.02	NA	0.3967	Female infertility || id:finn-b-N14_FEMALEINFERT	Female infertility	Female infertility || ||	TRUE	igd	NA	NA	NA	NA	NA	NA	NA	16	88005167	0.002018	3.19963e-41	397043	ebi-a-GCST90025958	Sex hormone-binding globulin levels || id:ebi-a-GCST90025958	TRUE	reported	igd	2	TRUE
44	rs11655704	C	T	C	T	0.0782784	-0.0103	0.314284	0.271	FALSE	FALSE	FALSE	finn-b-N14_FEMALEINFERT	17	47448172	0.0211	NA	0.6267	Female infertility || id:finn-b-N14_FEMALEINFERT	Female infertility	Female infertility || ||	TRUE	igd	NA	NA	NA	NA	NA	NA	NA	17	47448172	0.00207191	1e-200	397043	ebi-a-GCST90025958	Sex hormone-binding globulin levels || id:ebi-a-GCST90025958	TRUE	reported	igd	2	TRUE
45	rs11657929	G	T	G	T	-0.0202742	-0.0137	0.477196	0.5767	FALSE	FALSE	FALSE	finn-b-N14_FEMALEINFERT	17	65104666	0.019	NA	0.4701	Female infertility || id:finn-b-N14_FEMALEINFERT	Female infertility	Female infertility || ||	TRUE	igd	NA	NA	NA	NA	NA	NA	NA	17	65104666	0.00193696	9.3994e-28	397043	ebi-a-GCST90025958	Sex hormone-binding globulin levels || id:ebi-a-GCST90025958	TRUE	reported	igd	2	TRUE
46	rs11664106	T	A	T	A	0.0176965	-0.0188	0.369803	0.3327	FALSE	TRUE	FALSE	finn-b-N14_FEMALEINFERT	18	2846812	0.0202	NA	0.3517	Female infertility || id:finn-b-N14_FEMALEINFERT	Female infertility	Female infertility || ||	TRUE	igd	NA	NA	NA	NA	NA	NA	NA	18	2846812	0.00212962	1.99986e-16	397043	ebi-a-GCST90025958	Sex hormone-binding globulin levels || id:ebi-a-GCST90025958	TRUE	reported	igd	2	TRUE
47	rs11737560	T	C	T	C	-0.0254556	-0.004	0.124231	0.1824	FALSE	FALSE	FALSE	finn-b-N14_FEMALEINFERT	4	120131644	0.0243	NA	0.8693	Female infertility || id:finn-b-N14_FEMALEINFERT	Female infertility	Female infertility || ||	TRUE	igd	NA	NA	NA	NA	NA	NA	NA	4	120131644	0.00303264	5.79963e-19	397043	ebi-a-GCST90025958	Sex hormone-binding globulin levels || id:ebi-a-GCST90025958	TRUE	reported	igd	2	TRUE
48	rs117411982	A	C	A	C	0.0570171	-0.0304	0.0156041	0.02065	FALSE	FALSE	FALSE	finn-b-N14_FEMALEINFERT	15	53268365	0.0667	NA	0.6489	Female infertility || id:finn-b-N14_FEMALEINFERT	Female infertility	Female infertility || ||	TRUE	igd	NA	NA	NA	NA	NA	NA	NA	15	53268365	0.00812849	8.9002e-14	397043	ebi-a-GCST90025958	Sex hormone-binding globulin levels || id:ebi-a-GCST90025958	TRUE	reported	igd	2	TRUE
49	rs117572361	G	A	G	A	0.0362894	-0.0495	0.0257836	0.03709	FALSE	FALSE	FALSE	finn-b-N14_FEMALEINFERT	12	47206180	0.0503	NA	0.3249	Female infertility || id:finn-b-N14_FEMALEINFERT	Female infertility	Female infertility || ||	TRUE	igd	NA	NA	NA	NA	NA	NA	NA	12	47206180	0.00631868	1.40001e-08	397043	ebi-a-GCST90025958	Sex hormone-binding globulin levels || id:ebi-a-GCST90025958	TRUE	reported	igd	2	TRUE
50	rs11806197	G	A	G	A	0.0190526	-0.0045	0.190814	0.2847	FALSE	FALSE	FALSE	finn-b-N14_FEMALEINFERT	1	77964855	0.0208	NA	0.8278	Female infertility || id:finn-b-N14_FEMALEINFERT	Female infertility	Female infertility || ||	TRUE	igd	NA	NA	NA	NA	NA	NA	NA	1	77964855	0.00253431	2.19989e-12	397043	ebi-a-GCST90025958	Sex hormone-binding globulin levels || id:ebi-a-GCST90025958	TRUE	reported	igd	2	TRUE
51	rs11812460	A	G	A	G	0.0240074	-0.0028	0.255616	0.2731	FALSE	FALSE	FALSE	finn-b-N14_FEMALEINFERT	10	94832128	0.0211	NA	0.8948	Female infertility || id:finn-b-N14_FEMALEINFERT	Female infertility	Female infertility || ||	TRUE	igd	NA	NA	NA	NA	NA	NA	NA	10	94832128	0.00228975	4.79954e-26	397043	ebi-a-GCST90025958	Sex hormone-binding globulin levels || id:ebi-a-GCST90025958	TRUE	reported	igd	2	TRUE
52	rs11853116	T	C	T	C	-0.0149796	0.0108	0.672449	0.6642	FALSE	FALSE	FALSE	finn-b-N14_FEMALEINFERT	15	53705334	0.0198	NA	0.5864	Female infertility || id:finn-b-N14_FEMALEINFERT	Female infertility	Female infertility || ||	TRUE	igd	NA	NA	NA	NA	NA	NA	NA	15	53705334	0.00214706	6.79986e-15	397043	ebi-a-GCST90025958	Sex hormone-binding globulin levels || id:ebi-a-GCST90025958	TRUE	reported	igd	2	TRUE
53	rs11883596	C	T	C	T	0.0213762	-0.0045	0.101495	0.07687	FALSE	FALSE	FALSE	finn-b-N14_FEMALEINFERT	2	27385275	0.0356	NA	0.8992	Female infertility || id:finn-b-N14_FEMALEINFERT	Female infertility	Female infertility || ||	TRUE	igd	NA	NA	NA	NA	NA	NA	NA	2	27385275	0.00330019	1.2e-10	397043	ebi-a-GCST90025958	Sex hormone-binding globulin levels || id:ebi-a-GCST90025958	TRUE	reported	igd	2	TRUE
54	rs11887329	G	A	G	A	-0.025052	-0.0064	0.233841	0.3398	FALSE	FALSE	FALSE	finn-b-N14_FEMALEINFERT	2	191511308	0.0199	NA	0.7467	Female infertility || id:finn-b-N14_FEMALEINFERT	Female infertility	Female infertility || ||	TRUE	igd	NA	NA	NA	NA	NA	NA	NA	2	191511308	0.00235515	1.50003e-28	397043	ebi-a-GCST90025958	Sex hormone-binding globulin levels || id:ebi-a-GCST90025958	TRUE	reported	igd	2	TRUE
55	rs11917105	G	T	G	T	-0.0143788	-0.0298	0.261081	0.2283	FALSE	FALSE	FALSE	finn-b-N14_FEMALEINFERT	3	183371250	0.0224	NA	0.1833	Female infertility || id:finn-b-N14_FEMALEINFERT	Female infertility	Female infertility || ||	TRUE	igd	NA	NA	NA	NA	NA	NA	NA	3	183371250	0.0022824	1.79999e-10	397043	ebi-a-GCST90025958	Sex hormone-binding globulin levels || id:ebi-a-GCST90025958	TRUE	reported	igd	2	TRUE
56	rs11979093	A	G	A	G	-0.0195978	0.0128	0.158865	0.1224	FALSE	FALSE	FALSE	finn-b-N14_FEMALEINFERT	7	46501098	0.0287	NA	0.654501	Female infertility || id:finn-b-N14_FEMALEINFERT	Female infertility	Female infertility || ||	TRUE	igd	NA	NA	NA	NA	NA	NA	NA	7	46501098	0.00274327	5.10035e-14	397043	ebi-a-GCST90025958	Sex hormone-binding globulin levels || id:ebi-a-GCST90025958	TRUE	reported	igd	2	TRUE
57	rs1211184	C	T	C	T	-0.0261095	-0.0048	0.093184	0.1495	FALSE	FALSE	FALSE	finn-b-N14_FEMALEINFERT	1	35888147	0.0264	NA	0.8552	Female infertility || id:finn-b-N14_FEMALEINFERT	Female infertility	Female infertility || ||	TRUE	igd	NA	NA	NA	NA	NA	NA	NA	1	35888147	0.00342644	1.29987e-15	397043	ebi-a-GCST90025958	Sex hormone-binding globulin levels || id:ebi-a-GCST90025958	TRUE	reported	igd	2	TRUE
58	rs1223801	A	G	A	G	-0.0382092	0.0063	0.83754	0.8313	FALSE	FALSE	FALSE	finn-b-N14_FEMALEINFERT	1	214348141	0.0251	NA	0.8006	Female infertility || id:finn-b-N14_FEMALEINFERT	Female infertility	Female infertility || ||	TRUE	igd	NA	NA	NA	NA	NA	NA	NA	1	214348141	0.00270101	4.79954e-50	397043	ebi-a-GCST90025958	Sex hormone-binding globulin levels || id:ebi-a-GCST90025958	TRUE	reported	igd	2	TRUE
59	rs1229502	A	G	A	G	-0.0124625	0.0005	0.303377	0.2882	FALSE	FALSE	FALSE	finn-b-N14_FEMALEINFERT	7	81588636	0.0208	NA	0.9826	Female infertility || id:finn-b-N14_FEMALEINFERT	Female infertility	Female infertility || ||	TRUE	igd	NA	NA	NA	NA	NA	NA	NA	7	81588636	0.00220108	1.89998e-08	397043	ebi-a-GCST90025958	Sex hormone-binding globulin levels || id:ebi-a-GCST90025958	TRUE	reported	igd	2	TRUE
60	rs12300756	T	C	T	C	-0.0165978	-0.0029	0.229461	0.3561	FALSE	FALSE	FALSE	finn-b-N14_FEMALEINFERT	12	103541943	0.0196	NA	0.8835	Female infertility || id:finn-b-N14_FEMALEINFERT	Female infertility	Female infertility || ||	TRUE	igd	NA	NA	NA	NA	NA	NA	NA	12	103541943	0.00237925	4.79954e-13	397043	ebi-a-GCST90025958	Sex hormone-binding globulin levels || id:ebi-a-GCST90025958	TRUE	reported	igd	2	TRUE
61	rs12414178	T	C	T	C	-0.0297615	-0.0469	0.233224	0.208	FALSE	FALSE	FALSE	finn-b-N14_FEMALEINFERT	10	81095519	0.0231	NA	0.0425099	Female infertility || id:finn-b-N14_FEMALEINFERT	Female infertility	Female infertility || ||	TRUE	igd	NA	NA	NA	NA	NA	NA	NA	10	81095519	0.00235674	4.19952e-38	397043	ebi-a-GCST90025958	Sex hormone-binding globulin levels || id:ebi-a-GCST90025958	TRUE	reported	igd	2	TRUE
62	rs12454712	C	T	C	T	0.0235395	0.0166	0.375078	0.4897	FALSE	FALSE	FALSE	finn-b-N14_FEMALEINFERT	18	60845884	0.0189	NA	0.3807	Female infertility || id:finn-b-N14_FEMALEINFERT	Female infertility	Female infertility || ||	TRUE	igd	NA	NA	NA	NA	NA	NA	NA	18	60845884	0.00209522	1.59993e-31	397043	ebi-a-GCST90025958	Sex hormone-binding globulin levels || id:ebi-a-GCST90025958	TRUE	reported	igd	2	TRUE
63	rs12569576	G	A	G	A	-0.0162183	0.0217	0.454712	0.4845	FALSE	FALSE	FALSE	finn-b-N14_FEMALEINFERT	10	63668161	0.0187	NA	0.2457	Female infertility || id:finn-b-N14_FEMALEINFERT	Female infertility	Female infertility || ||	TRUE	igd	NA	NA	NA	NA	NA	NA	NA	10	63668161	0.00200739	5.90065e-17	397043	ebi-a-GCST90025958	Sex hormone-binding globulin levels || id:ebi-a-GCST90025958	TRUE	reported	igd	2	TRUE
64	rs1260326	C	T	C	T	0.093048	-0.027	0.598397	0.6498	FALSE	FALSE	FALSE	finn-b-N14_FEMALEINFERT	2	27730940	0.0197	NA	0.1703	Female infertility || id:finn-b-N14_FEMALEINFERT	Female infertility	Female infertility || ||	TRUE	igd	NA	NA	NA	NA	NA	NA	NA	2	27730940	0.00206023	1e-200	397043	ebi-a-GCST90025958	Sex hormone-binding globulin levels || id:ebi-a-GCST90025958	TRUE	reported	igd	2	TRUE
65	rs1262217	A	G	A	G	0.0176115	0.0498	0.825533	0.9072	FALSE	FALSE	FALSE	finn-b-N14_FEMALEINFERT	10	65483262	0.0329	NA	0.1305	Female infertility || id:finn-b-N14_FEMALEINFERT	Female infertility	Female infertility || ||	TRUE	igd	NA	NA	NA	NA	NA	NA	NA	10	65483262	0.00263197	2.70023e-12	397043	ebi-a-GCST90025958	Sex hormone-binding globulin levels || id:ebi-a-GCST90025958	TRUE	reported	igd	2	TRUE
66	rs12888084	G	A	G	A	0.0130136	-0.0234	0.544866	0.694	FALSE	FALSE	FALSE	finn-b-N14_FEMALEINFERT	14	89884991	0.0204	NA	0.2518	Female infertility || id:finn-b-N14_FEMALEINFERT	Female infertility	Female infertility || ||	TRUE	igd	NA	NA	NA	NA	NA	NA	NA	14	89884991	0.00202027	5.50047e-13	397043	ebi-a-GCST90025958	Sex hormone-binding globulin levels || id:ebi-a-GCST90025958	TRUE	reported	igd	2	TRUE
67	rs12897338	T	C	T	C	-0.0240161	-0.0034	0.4952	0.4189	FALSE	FALSE	FALSE	finn-b-N14_FEMALEINFERT	14	100844368	0.019	NA	0.8578	Female infertility || id:finn-b-N14_FEMALEINFERT	Female infertility	Female infertility || ||	TRUE	igd	NA	NA	NA	NA	NA	NA	NA	14	100844368	0.00201414	6.00067e-36	397043	ebi-a-GCST90025958	Sex hormone-binding globulin levels || id:ebi-a-GCST90025958	TRUE	reported	igd	2	TRUE
68	rs12915708	C	G	C	G	0.0172427	0.0148	0.304042	0.3238	FALSE	TRUE	FALSE	finn-b-N14_FEMALEINFERT	15	51048602	0.0201	NA	0.4619	Female infertility || id:finn-b-N14_FEMALEINFERT	Female infertility	Female infertility || ||	TRUE	igd	NA	NA	NA	NA	NA	NA	NA	15	51048602	0.0021821	1.29987e-15	397043	ebi-a-GCST90025958	Sex hormone-binding globulin levels || id:ebi-a-GCST90025958	TRUE	reported	igd	2	TRUE
69	rs1293940	C	T	C	T	0.0123282	-0.0095	0.513122	0.5196	FALSE	FALSE	FALSE	finn-b-N14_FEMALEINFERT	6	151999091	0.0188	NA	0.612099	Female infertility || id:finn-b-N14_FEMALEINFERT	Female infertility	Female infertility || ||	TRUE	igd	NA	NA	NA	NA	NA	NA	NA	6	151999091	0.00201229	4.60045e-11	397043	ebi-a-GCST90025958	Sex hormone-binding globulin levels || id:ebi-a-GCST90025958	TRUE	reported	igd	2	TRUE
70	rs12945299	G	A	G	A	0.0537969	-0.0404	0.196426	0.2634	FALSE	FALSE	FALSE	finn-b-N14_FEMALEINFERT	17	7080316	0.0216	NA	0.0619798	Female infertility || id:finn-b-N14_FEMALEINFERT	Female infertility	Female infertility || ||	TRUE	igd	TRUE	rs12945299	rs55714927	G	A	T	C	17	7080069	0.00245018	3.09742e-113	397043	ebi-a-GCST90025958	Sex hormone-binding globulin levels || id:ebi-a-GCST90025958	TRUE	reported	igd	2	TRUE
71	rs12967290	T	C	T	C	-0.0137722	-0.0025	0.29847	0.3598	FALSE	FALSE	FALSE	finn-b-N14_FEMALEINFERT	18	42600074	0.0195	NA	0.8994	Female infertility || id:finn-b-N14_FEMALEINFERT	Female infertility	Female infertility || ||	TRUE	igd	NA	NA	NA	NA	NA	NA	NA	18	42600074	0.00220487	7.90005e-10	397043	ebi-a-GCST90025958	Sex hormone-binding globulin levels || id:ebi-a-GCST90025958	TRUE	reported	igd	2	TRUE
72	rs12983990	G	A	G	A	0.0159043	0.0241	0.162928	0.1519	FALSE	FALSE	FALSE	finn-b-N14_FEMALEINFERT	19	58341843	0.0262	NA	0.3582	Female infertility || id:finn-b-N14_FEMALEINFERT	Female infertility	Female infertility || ||	TRUE	igd	NA	NA	NA	NA	NA	NA	NA	19	58341843	0.00273091	9.09997e-10	397043	ebi-a-GCST90025958	Sex hormone-binding globulin levels || id:ebi-a-GCST90025958	TRUE	reported	igd	2	TRUE
73	rs13011791	A	T	A	T	0.0142413	-0.0303	0.199536	0.1747	FALSE	TRUE	FALSE	finn-b-N14_FEMALEINFERT	2	242402061	0.0247	NA	0.2204	Female infertility || id:finn-b-N14_FEMALEINFERT	Female infertility	Female infertility || ||	TRUE	igd	NA	NA	NA	NA	NA	NA	NA	2	242402061	0.00251494	1.09999e-09	397043	ebi-a-GCST90025958	Sex hormone-binding globulin levels || id:ebi-a-GCST90025958	TRUE	reported	igd	2	TRUE
74	rs13094241	G	T	G	T	0.0116941	-0.0054	0.728467	0.6967	FALSE	FALSE	FALSE	finn-b-N14_FEMALEINFERT	3	196190893	0.0204	NA	0.7925	Female infertility || id:finn-b-N14_FEMALEINFERT	Female infertility	Female infertility || ||	TRUE	igd	NA	NA	NA	NA	NA	NA	NA	3	196190893	0.00225279	2.39999e-08	397043	ebi-a-GCST90025958	Sex hormone-binding globulin levels || id:ebi-a-GCST90025958	TRUE	reported	igd	2	TRUE
75	rs13155267	C	T	C	T	0.0141252	-0.0176	0.277645	0.2709	FALSE	FALSE	FALSE	finn-b-N14_FEMALEINFERT	5	90193468	0.0212	NA	0.4044	Female infertility || id:finn-b-N14_FEMALEINFERT	Female infertility	Female infertility || ||	TRUE	igd	NA	NA	NA	NA	NA	NA	NA	5	90193468	0.00224292	5.89997e-10	397043	ebi-a-GCST90025958	Sex hormone-binding globulin levels || id:ebi-a-GCST90025958	TRUE	reported	igd	2	TRUE
76	rs1326122	A	C	A	C	0.0610776	0.0397	0.0210748	0.02258	FALSE	FALSE	FALSE	finn-b-N14_FEMALEINFERT	13	50722895	0.0631	NA	0.5295	Female infertility || id:finn-b-N14_FEMALEINFERT	Female infertility	Female infertility || ||	TRUE	igd	NA	NA	NA	NA	NA	NA	NA	13	50722895	0.0070269	5.00035e-22	397043	ebi-a-GCST90025958	Sex hormone-binding globulin levels || id:ebi-a-GCST90025958	TRUE	reported	igd	2	TRUE
77	rs1326775	T	C	T	C	-0.0173656	-0.005	0.166321	0.1815	FALSE	FALSE	FALSE	finn-b-N14_FEMALEINFERT	9	95359555	0.0244	NA	0.837	Female infertility || id:finn-b-N14_FEMALEINFERT	Female infertility	Female infertility || ||	TRUE	igd	NA	NA	NA	NA	NA	NA	NA	9	95359555	0.00269701	2.99985e-12	397043	ebi-a-GCST90025958	Sex hormone-binding globulin levels || id:ebi-a-GCST90025958	TRUE	reported	igd	2	TRUE
78	rs13289095	T	G	T	G	-0.039195	-0.0299	0.144322	0.1058	FALSE	FALSE	FALSE	finn-b-N14_FEMALEINFERT	9	131466489	0.0307	NA	0.3304	Female infertility || id:finn-b-N14_FEMALEINFERT	Female infertility	Female infertility || ||	TRUE	igd	NA	NA	NA	NA	NA	NA	NA	9	131466489	0.00287357	2.19989e-47	397043	ebi-a-GCST90025958	Sex hormone-binding globulin levels || id:ebi-a-GCST90025958	TRUE	reported	igd	2	TRUE
79	rs138373837	T	C	T	C	0.0392943	0.0739	0.0235319	0.01002	FALSE	FALSE	FALSE	finn-b-N14_FEMALEINFERT	5	36219710	0.0954	NA	0.4384	Female infertility || id:finn-b-N14_FEMALEINFERT	Female infertility	Female infertility || ||	TRUE	igd	NA	NA	NA	NA	NA	NA	NA	5	36219710	0.00672672	2e-10	397043	ebi-a-GCST90025958	Sex hormone-binding globulin levels || id:ebi-a-GCST90025958	TRUE	reported	igd	2	TRUE
80	rs138840	T	C	T	C	-0.021466	-0.0285	0.106467	0.1276	FALSE	FALSE	FALSE	finn-b-N14_FEMALEINFERT	22	50181915	0.0282	NA	0.3127	Female infertility || id:finn-b-N14_FEMALEINFERT	Female infertility	Female infertility || ||	TRUE	igd	NA	NA	NA	NA	NA	NA	NA	22	50181915	0.00327484	3.50026e-12	397043	ebi-a-GCST90025958	Sex hormone-binding globulin levels || id:ebi-a-GCST90025958	TRUE	reported	igd	2	TRUE
81	rs138924453	T	C	T	C	0.0749929	-0.172	0.00574602	0.001761	FALSE	FALSE	FALSE	finn-b-N14_FEMALEINFERT	3	114069607	0.219	NA	0.4323	Female infertility || id:finn-b-N14_FEMALEINFERT	Female infertility	Female infertility || ||	TRUE	igd	NA	NA	NA	NA	NA	NA	NA	3	114069607	0.0137966	1.7e-09	397043	ebi-a-GCST90025958	Sex hormone-binding globulin levels || id:ebi-a-GCST90025958	TRUE	reported	igd	2	TRUE
82	rs1421085	C	T	C	T	0.0117148	-0.0286	0.403026	0.418	FALSE	FALSE	FALSE	finn-b-N14_FEMALEINFERT	16	53800954	0.019	NA	0.1334	Female infertility || id:finn-b-N14_FEMALEINFERT	Female infertility	Female infertility || ||	TRUE	igd	NA	NA	NA	NA	NA	NA	NA	16	53800954	0.00205432	4.09996e-08	397043	ebi-a-GCST90025958	Sex hormone-binding globulin levels || id:ebi-a-GCST90025958	TRUE	reported	igd	2	TRUE
83	rs144725072	A	G	A	G	-0.043009	0.0443	0.0316689	0.03564	FALSE	FALSE	FALSE	finn-b-N14_FEMALEINFERT	6	31871125	0.0507	NA	0.382	Female infertility || id:finn-b-N14_FEMALEINFERT	Female infertility	Female infertility || ||	TRUE	igd	TRUE	rs144725072	rs62395849	A	G	C	G	6	31865352	0.00593224	2.29985e-15	397043	ebi-a-GCST90025958	Sex hormone-binding globulin levels || id:ebi-a-GCST90025958	TRUE	reported	igd	2	TRUE
84	rs144867634	C	T	C	T	-0.0379318	-0.0965	0.0252576	0.01958	FALSE	FALSE	FALSE	finn-b-N14_FEMALEINFERT	7	111580166	0.0676	NA	0.1533	Female infertility || id:finn-b-N14_FEMALEINFERT	Female infertility	Female infertility || ||	TRUE	igd	NA	NA	NA	NA	NA	NA	NA	7	111580166	0.00658994	1.40001e-08	397043	ebi-a-GCST90025958	Sex hormone-binding globulin levels || id:ebi-a-GCST90025958	TRUE	reported	igd	2	TRUE
85	rs1474419	C	T	C	T	0.0166644	-0.02	0.574376	0.6199	FALSE	FALSE	FALSE	finn-b-N14_FEMALEINFERT	7	6692605	0.0194	NA	0.3028	Female infertility || id:finn-b-N14_FEMALEINFERT	Female infertility	Female infertility || ||	TRUE	igd	NA	NA	NA	NA	NA	NA	NA	7	6692605	0.00204805	6.00067e-15	397043	ebi-a-GCST90025958	Sex hormone-binding globulin levels || id:ebi-a-GCST90025958	TRUE	reported	igd	2	TRUE
86	rs1497406	G	A	G	A	0.0265373	0.0116	0.579115	0.6815	FALSE	FALSE	FALSE	finn-b-N14_FEMALEINFERT	1	16505320	0.0202	NA	0.564901	Female infertility || id:finn-b-N14_FEMALEINFERT	Female infertility	Female infertility || ||	TRUE	igd	NA	NA	NA	NA	NA	NA	NA	1	16505320	0.00201543	3.40017e-43	397043	ebi-a-GCST90025958	Sex hormone-binding globulin levels || id:ebi-a-GCST90025958	TRUE	reported	igd	2	TRUE
87	rs150539196	G	A	G	A	0.0957998	-0.1	0.0404821	0.02471	FALSE	FALSE	FALSE	finn-b-N14_FEMALEINFERT	8	81399180	0.061	NA	0.101	Female infertility || id:finn-b-N14_FEMALEINFERT	Female infertility	Female infertility || ||	TRUE	igd	NA	NA	NA	NA	NA	NA	NA	8	81399180	0.00514186	5.60015e-86	397043	ebi-a-GCST90025958	Sex hormone-binding globulin levels || id:ebi-a-GCST90025958	TRUE	reported	igd	2	TRUE
88	rs152503	A	C	A	C	-0.014843	0.0256	0.202417	0.1677	FALSE	FALSE	FALSE	finn-b-N14_FEMALEINFERT	5	141912528	0.0252	NA	0.3084	Female infertility || id:finn-b-N14_FEMALEINFERT	Female infertility	Female infertility || ||	TRUE	igd	NA	NA	NA	NA	NA	NA	NA	5	141912528	0.00249813	8.30004e-10	397043	ebi-a-GCST90025958	Sex hormone-binding globulin levels || id:ebi-a-GCST90025958	TRUE	reported	igd	2	TRUE
89	rs1529868	T	C	T	C	0.0140188	0.05	0.599715	0.6027	FALSE	FALSE	FALSE	finn-b-N14_FEMALEINFERT	2	11718591	0.0193	NA	0.00961502	Female infertility || id:finn-b-N14_FEMALEINFERT	Female infertility	Female infertility || ||	TRUE	igd	NA	NA	NA	NA	NA	NA	NA	2	11718591	0.0020619	1.59993e-14	397043	ebi-a-GCST90025958	Sex hormone-binding globulin levels || id:ebi-a-GCST90025958	TRUE	reported	igd	2	TRUE
90	rs1531343	C	G	C	G	-0.0207639	0.1117	0.101213	0.07687	FALSE	TRUE	FALSE	finn-b-N14_FEMALEINFERT	12	66174894	0.0354	NA	0.00159001	Female infertility || id:finn-b-N14_FEMALEINFERT	Female infertility	Female infertility || ||	TRUE	igd	NA	NA	NA	NA	NA	NA	NA	12	66174894	0.00331913	9.90011e-10	397043	ebi-a-GCST90025958	Sex hormone-binding globulin levels || id:ebi-a-GCST90025958	TRUE	reported	igd	2	TRUE
91	rs1534696	A	C	A	C	0.0125088	0.0097	0.541266	0.5646	FALSE	FALSE	FALSE	finn-b-N14_FEMALEINFERT	7	26397239	0.019	NA	0.609101	Female infertility || id:finn-b-N14_FEMALEINFERT	Female infertility	Female infertility || ||	TRUE	igd	NA	NA	NA	NA	NA	NA	NA	7	26397239	0.00201372	4.19952e-11	397043	ebi-a-GCST90025958	Sex hormone-binding globulin levels || id:ebi-a-GCST90025958	TRUE	reported	igd	2	TRUE
92	rs1547014	C	T	C	T	-0.0305309	-0.0398	0.674876	0.7423	FALSE	FALSE	FALSE	finn-b-N14_FEMALEINFERT	22	29100711	0.0215	NA	0.0638602	Female infertility || id:finn-b-N14_FEMALEINFERT	Female infertility	Female infertility || ||	TRUE	igd	NA	NA	NA	NA	NA	NA	NA	22	29100711	0.00215895	1.59993e-48	397043	ebi-a-GCST90025958	Sex hormone-binding globulin levels || id:ebi-a-GCST90025958	TRUE	reported	igd	2	TRUE
93	rs1556562	T	G	T	G	0.0219499	-0.0201	0.790446	0.7806	FALSE	FALSE	FALSE	finn-b-N14_FEMALEINFERT	1	93034023	0.0227	NA	0.3744	Female infertility || id:finn-b-N14_FEMALEINFERT	Female infertility	Female infertility || ||	TRUE	igd	NA	NA	NA	NA	NA	NA	NA	1	93034023	0.00241751	1.59993e-20	397043	ebi-a-GCST90025958	Sex hormone-binding globulin levels || id:ebi-a-GCST90025958	TRUE	reported	igd	2	TRUE
94	rs1572053	G	A	G	A	0.0141236	0.0091	0.620738	0.6224	FALSE	FALSE	FALSE	finn-b-N14_FEMALEINFERT	20	45526660	0.0193	NA	0.6368	Female infertility || id:finn-b-N14_FEMALEINFERT	Female infertility	Female infertility || ||	TRUE	igd	NA	NA	NA	NA	NA	NA	NA	20	45526660	0.00207742	2.70023e-13	397043	ebi-a-GCST90025958	Sex hormone-binding globulin levels || id:ebi-a-GCST90025958	TRUE	reported	igd	2	TRUE
95	rs1573486	A	G	A	G	-0.0203082	0.0388	0.320021	0.337	FALSE	FALSE	FALSE	finn-b-N14_FEMALEINFERT	18	71955979	0.0198	NA	0.0496901	Female infertility || id:finn-b-N14_FEMALEINFERT	Female infertility	Female infertility || ||	TRUE	igd	NA	NA	NA	NA	NA	NA	NA	18	71955979	0.00216664	1.39991e-20	397043	ebi-a-GCST90025958	Sex hormone-binding globulin levels || id:ebi-a-GCST90025958	TRUE	reported	igd	2	TRUE
96	rs1574525	G	A	G	A	0.0299925	-0.0369	0.276982	0.2665	FALSE	FALSE	FALSE	finn-b-N14_FEMALEINFERT	17	1623675	0.0213	NA	0.0830998	Female infertility || id:finn-b-N14_FEMALEINFERT	Female infertility	Female infertility || ||	TRUE	igd	NA	NA	NA	NA	NA	NA	NA	17	1623675	0.00215368	5.19996e-46	397043	ebi-a-GCST90025958	Sex hormone-binding globulin levels || id:ebi-a-GCST90025958	TRUE	reported	igd	2	TRUE
97	rs157934	C	T	C	T	0.027442	0.0237	0.304572	0.3888	FALSE	FALSE	FALSE	finn-b-N14_FEMALEINFERT	7	130585492	0.0192	NA	0.2172	Female infertility || id:finn-b-N14_FEMALEINFERT	Female infertility	Female infertility || ||	TRUE	igd	NA	NA	NA	NA	NA	NA	NA	7	130585492	0.00218342	1.39991e-39	397043	ebi-a-GCST90025958	Sex hormone-binding globulin levels || id:ebi-a-GCST90025958	TRUE	reported	igd	2	TRUE
98	rs161941	T	C	T	C	-0.0119501	0.0007	0.28924	0.1624	FALSE	FALSE	FALSE	finn-b-N14_FEMALEINFERT	5	98199204	0.0254	NA	0.9782	Female infertility || id:finn-b-N14_FEMALEINFERT	Female infertility	Female infertility || ||	TRUE	igd	NA	NA	NA	NA	NA	NA	NA	5	98199204	0.00222569	2.19999e-08	397043	ebi-a-GCST90025958	Sex hormone-binding globulin levels || id:ebi-a-GCST90025958	TRUE	reported	igd	2	TRUE
99	rs1661714	T	C	T	C	-0.0156502	-0.0057	0.264324	0.2694	FALSE	FALSE	FALSE	finn-b-N14_FEMALEINFERT	17	73568055	0.0212	NA	0.7879	Female infertility || id:finn-b-N14_FEMALEINFERT	Female infertility	Female infertility || ||	TRUE	igd	NA	NA	NA	NA	NA	NA	NA	17	73568055	0.0022018	4.19952e-13	397043	ebi-a-GCST90025958	Sex hormone-binding globulin levels || id:ebi-a-GCST90025958	TRUE	reported	igd	2	TRUE
100	rs16845803	G	A	G	A	-0.0290544	0.0053	0.131146	0.1306	FALSE	FALSE	FALSE	finn-b-N14_FEMALEINFERT	3	172257074	0.0279	NA	0.8483	Female infertility || id:finn-b-N14_FEMALEINFERT	Female infertility	Female infertility || ||	TRUE	igd	NA	NA	NA	NA	NA	NA	NA	3	172257074	0.00297538	2.29985e-26	397043	ebi-a-GCST90025958	Sex hormone-binding globulin levels || id:ebi-a-GCST90025958	TRUE	reported	igd	2	TRUE
101	rs16925010	T	C	T	C	-0.0138089	-0.0174	0.274316	0.2256	FALSE	FALSE	FALSE	finn-b-N14_FEMALEINFERT	11	3013996	0.0225	NA	0.4388	Female infertility || id:finn-b-N14_FEMALEINFERT	Female infertility	Female infertility || ||	TRUE	igd	NA	NA	NA	NA	NA	NA	NA	11	3013996	0.00225324	1.89998e-09	397043	ebi-a-GCST90025958	Sex hormone-binding globulin levels || id:ebi-a-GCST90025958	TRUE	reported	igd	2	TRUE
102	rs17036326	G	A	G	A	0.0487484	-0.0019	0.120476	0.1698	FALSE	FALSE	FALSE	finn-b-N14_FEMALEINFERT	3	12389313	0.025	NA	0.9403	Female infertility || id:finn-b-N14_FEMALEINFERT	Female infertility	Female infertility || ||	TRUE	igd	NA	NA	NA	NA	NA	NA	NA	3	12389313	0.00307476	3.69999e-59	397043	ebi-a-GCST90025958	Sex hormone-binding globulin levels || id:ebi-a-GCST90025958	TRUE	reported	igd	2	TRUE
103	rs17123214	T	C	T	C	-0.0386069	0.0635	0.0185763	0.0131	FALSE	FALSE	FALSE	finn-b-N14_FEMALEINFERT	14	51404589	0.0827	NA	0.4422	Female infertility || id:finn-b-N14_FEMALEINFERT	Female infertility	Female infertility || ||	TRUE	igd	NA	NA	NA	NA	NA	NA	NA	14	51404589	0.00751972	3.69999e-08	397043	ebi-a-GCST90025958	Sex hormone-binding globulin levels || id:ebi-a-GCST90025958	TRUE	reported	igd	2	TRUE
104	rs17206359	G	A	G	A	0.0197834	-0.0323	0.321353	0.2382	FALSE	FALSE	FALSE	finn-b-N14_FEMALEINFERT	4	157635103	0.022	NA	0.1415	Female infertility || id:finn-b-N14_FEMALEINFERT	Female infertility	Female infertility || ||	TRUE	igd	NA	NA	NA	NA	NA	NA	NA	4	157635103	0.0021425	5.10035e-21	397043	ebi-a-GCST90025958	Sex hormone-binding globulin levels || id:ebi-a-GCST90025958	TRUE	reported	igd	2	TRUE
105	rs1736176	A	G	A	G	0.0482439	-0.0043	0.283823	0.3044	FALSE	FALSE	FALSE	finn-b-N14_FEMALEINFERT	19	2790394	0.0204	NA	0.8326	Female infertility || id:finn-b-N14_FEMALEINFERT	Female infertility	Female infertility || ||	TRUE	igd	NA	NA	NA	NA	NA	NA	NA	19	2790394	0.00224745	6.9024e-111	397043	ebi-a-GCST90025958	Sex hormone-binding globulin levels || id:ebi-a-GCST90025958	TRUE	reported	igd	2	TRUE
106	rs17377148	G	T	G	T	0.0474977	-0.0075	0.0734607	0.07268	FALSE	FALSE	FALSE	finn-b-N14_FEMALEINFERT	1	61688018	0.0364	NA	0.8358	Female infertility || id:finn-b-N14_FEMALEINFERT	Female infertility	Female infertility || ||	TRUE	igd	NA	NA	NA	NA	NA	NA	NA	1	61688018	0.00381931	5.90065e-39	397043	ebi-a-GCST90025958	Sex hormone-binding globulin levels || id:ebi-a-GCST90025958	TRUE	reported	igd	2	TRUE
107	rs1741344	T	C	T	C	0.0117683	0.0069	0.634323	0.6565	FALSE	FALSE	FALSE	finn-b-N14_FEMALEINFERT	20	4101800	0.0198	NA	0.729001	Female infertility || id:finn-b-N14_FEMALEINFERT	Female infertility	Female infertility || ||	TRUE	igd	NA	NA	NA	NA	NA	NA	NA	20	4101800	0.00209206	7.10003e-10	397043	ebi-a-GCST90025958	Sex hormone-binding globulin levels || id:ebi-a-GCST90025958	TRUE	reported	igd	2	TRUE
108	rs1755618	T	G	T	G	-0.0292948	-0.0157	0.139705	0.1617	FALSE	FALSE	FALSE	finn-b-N14_FEMALEINFERT	9	6664708	0.0256	NA	0.539699	Female infertility || id:finn-b-N14_FEMALEINFERT	Female infertility	Female infertility || ||	TRUE	igd	NA	NA	NA	NA	NA	NA	NA	9	6664708	0.00289779	1.39991e-26	397043	ebi-a-GCST90025958	Sex hormone-binding globulin levels || id:ebi-a-GCST90025958	TRUE	reported	igd	2	TRUE
109	rs17580	A	T	A	T	0.0623089	-0.0614	0.0482363	0.009039	FALSE	TRUE	FALSE	finn-b-N14_FEMALEINFERT	14	94847262	0.0985	NA	0.5327	Female infertility || id:finn-b-N14_FEMALEINFERT	Female infertility	Female infertility || ||	TRUE	igd	NA	NA	NA	NA	NA	NA	NA	14	94847262	0.00479246	1.50003e-43	397043	ebi-a-GCST90025958	Sex hormone-binding globulin levels || id:ebi-a-GCST90025958	TRUE	reported	igd	2	TRUE
110	rs17630640	G	A	G	A	0.0238144	0.0382	0.131275	0.08224	FALSE	FALSE	FALSE	finn-b-N14_FEMALEINFERT	6	164107529	0.0341	NA	0.2634	Female infertility || id:finn-b-N14_FEMALEINFERT	Female infertility	Female infertility || ||	TRUE	igd	NA	NA	NA	NA	NA	NA	NA	6	164107529	0.00297687	2.19989e-18	397043	ebi-a-GCST90025958	Sex hormone-binding globulin levels || id:ebi-a-GCST90025958	TRUE	reported	igd	2	TRUE
111	rs1772183	A	G	A	G	-0.029011	-0.0008	0.47908	0.5967	FALSE	FALSE	FALSE	finn-b-N14_FEMALEINFERT	10	93602605	0.0191	NA	0.9663	Female infertility || id:finn-b-N14_FEMALEINFERT	Female infertility	Female infertility || ||	TRUE	igd	NA	NA	NA	NA	NA	NA	NA	10	93602605	0.00199798	2.39994e-53	397043	ebi-a-GCST90025958	Sex hormone-binding globulin levels || id:ebi-a-GCST90025958	TRUE	reported	igd	2	TRUE
112	rs17789218	C	T	C	T	0.0165555	0.0365	0.244743	0.2065	FALSE	FALSE	FALSE	finn-b-N14_FEMALEINFERT	6	100600097	0.0231	NA	0.114	Female infertility || id:finn-b-N14_FEMALEINFERT	Female infertility	Female infertility || ||	TRUE	igd	NA	NA	NA	NA	NA	NA	NA	6	100600097	0.0023425	1.20005e-14	397043	ebi-a-GCST90025958	Sex hormone-binding globulin levels || id:ebi-a-GCST90025958	TRUE	reported	igd	2	TRUE
113	rs17790938	A	G	A	G	0.042401	0.0381	0.0722295	0.05574	FALSE	FALSE	FALSE	finn-b-N14_FEMALEINFERT	20	49509184	0.041	NA	0.3534	Female infertility || id:finn-b-N14_FEMALEINFERT	Female infertility	Female infertility || ||	TRUE	igd	NA	NA	NA	NA	NA	NA	NA	20	49509184	0.00391065	4.49987e-28	397043	ebi-a-GCST90025958	Sex hormone-binding globulin levels || id:ebi-a-GCST90025958	TRUE	reported	igd	2	TRUE
114	rs17855876	A	G	A	G	-0.0266222	-0.009	0.103434	0.1669	FALSE	FALSE	FALSE	finn-b-N14_FEMALEINFERT	4	969343	0.0253	NA	0.721	Female infertility || id:finn-b-N14_FEMALEINFERT	Female infertility	Female infertility || ||	TRUE	igd	TRUE	rs17855876	rs370517469	A	G	A	G	4	967191	0.00330949	1.9002e-16	397043	ebi-a-GCST90025958	Sex hormone-binding globulin levels || id:ebi-a-GCST90025958	TRUE	reported	igd	2	TRUE
115	rs1801689	C	A	C	A	-0.0924133	0.0085	0.0304482	0.009629	FALSE	FALSE	FALSE	finn-b-N14_FEMALEINFERT	17	64210580	0.0957	NA	0.9293	Female infertility || id:finn-b-N14_FEMALEINFERT	Female infertility	Female infertility || ||	TRUE	igd	NA	NA	NA	NA	NA	NA	NA	17	64210580	0.00564719	5.30029e-64	397043	ebi-a-GCST90025958	Sex hormone-binding globulin levels || id:ebi-a-GCST90025958	TRUE	reported	igd	2	TRUE
116	rs1832007	G	A	G	A	-0.0509179	0.0629	0.153849	0.1411	FALSE	FALSE	FALSE	finn-b-N14_FEMALEINFERT	10	5254847	0.0269	NA	0.01945	Female infertility || id:finn-b-N14_FEMALEINFERT	Female infertility	Female infertility || ||	TRUE	igd	NA	NA	NA	NA	NA	NA	NA	10	5254847	0.00277142	1.59993e-86	397043	ebi-a-GCST90025958	Sex hormone-binding globulin levels || id:ebi-a-GCST90025958	TRUE	reported	igd	2	TRUE
117	rs1894644	C	T	C	T	-0.0191015	-0.0311	0.857258	0.9011	FALSE	FALSE	FALSE	finn-b-N14_FEMALEINFERT	22	38202552	0.0316	NA	0.3244	Female infertility || id:finn-b-N14_FEMALEINFERT	Female infertility	Female infertility || ||	TRUE	igd	NA	NA	NA	NA	NA	NA	NA	22	38202552	0.00288898	1e-12	397043	ebi-a-GCST90025958	Sex hormone-binding globulin levels || id:ebi-a-GCST90025958	TRUE	reported	igd	2	TRUE
118	rs1902023	C	A	C	A	0.0341097	0.0157	0.473686	0.5386	FALSE	FALSE	FALSE	finn-b-N14_FEMALEINFERT	4	69536084	0.0189	NA	0.405	Female infertility || id:finn-b-N14_FEMALEINFERT	Female infertility	Female infertility || ||	TRUE	igd	NA	NA	NA	NA	NA	NA	NA	4	69536084	0.0020239	5.70033e-69	397043	ebi-a-GCST90025958	Sex hormone-binding globulin levels || id:ebi-a-GCST90025958	TRUE	reported	igd	2	TRUE
119	rs1920149	A	G	A	G	-0.0169788	-0.0215	0.468506	0.496	FALSE	FALSE	FALSE	finn-b-N14_FEMALEINFERT	1	171077198	0.0187	NA	0.2512	Female infertility || id:finn-b-N14_FEMALEINFERT	Female infertility	Female infertility || ||	TRUE	igd	NA	NA	NA	NA	NA	NA	NA	1	171077198	0.00201546	1.50003e-16	397043	ebi-a-GCST90025958	Sex hormone-binding globulin levels || id:ebi-a-GCST90025958	TRUE	reported	igd	2	TRUE
120	rs1931788	A	G	A	G	-0.0134537	-0.0044	0.727993	0.7009	FALSE	FALSE	FALSE	finn-b-N14_FEMALEINFERT	6	19972602	0.0206	NA	0.8317	Female infertility || id:finn-b-N14_FEMALEINFERT	Female infertility	Female infertility || ||	TRUE	igd	NA	NA	NA	NA	NA	NA	NA	6	19972602	0.00226182	3.59998e-10	397043	ebi-a-GCST90025958	Sex hormone-binding globulin levels || id:ebi-a-GCST90025958	TRUE	reported	igd	2	TRUE
121	rs1975937	T	A	T	A	-0.0170651	0.0058	0.171844	0.2167	FALSE	TRUE	FALSE	finn-b-N14_FEMALEINFERT	19	38091932	0.0228	NA	0.7995	Female infertility || id:finn-b-N14_FEMALEINFERT	Female infertility	Female infertility || ||	TRUE	igd	NA	NA	NA	NA	NA	NA	NA	19	38091932	0.002664	8.00018e-11	397043	ebi-a-GCST90025958	Sex hormone-binding globulin levels || id:ebi-a-GCST90025958	TRUE	reported	igd	2	TRUE
122	rs1982151	G	A	G	A	-0.0560448	0.01	0.740356	0.7397	FALSE	FALSE	FALSE	finn-b-N14_FEMALEINFERT	9	86617265	0.0214	NA	0.639401	Female infertility || id:finn-b-N14_FEMALEINFERT	Female infertility	Female infertility || ||	TRUE	igd	NA	NA	NA	NA	NA	NA	NA	9	86617265	0.00231676	2.39883e-134	397043	ebi-a-GCST90025958	Sex hormone-binding globulin levels || id:ebi-a-GCST90025958	TRUE	reported	igd	2	TRUE
123	rs2021965	A	C	A	C	-0.0126946	-0.0052	0.718314	0.6809	FALSE	FALSE	FALSE	finn-b-N14_FEMALEINFERT	14	103997248	0.0202	NA	0.7985	Female infertility || id:finn-b-N14_FEMALEINFERT	Female infertility	Female infertility || ||	TRUE	igd	NA	NA	NA	NA	NA	NA	NA	14	103997248	0.00223533	1.69981e-11	397043	ebi-a-GCST90025958	Sex hormone-binding globulin levels || id:ebi-a-GCST90025958	TRUE	reported	igd	2	TRUE
124	rs202200760	C	G	C	G	0.172316	-0.0532	0.0490861	0.05547	FALSE	TRUE	FALSE	finn-b-N14_FEMALEINFERT	19	17346854	0.0412	NA	0.1966	Female infertility || id:finn-b-N14_FEMALEINFERT	Female infertility	Female infertility || ||	TRUE	igd	NA	NA	NA	NA	NA	NA	NA	19	17346854	0.00479921	1e-200	397043	ebi-a-GCST90025958	Sex hormone-binding globulin levels || id:ebi-a-GCST90025958	TRUE	reported	igd	2	TRUE
125	rs2054989	G	A	G	A	0.0139811	0.0001	0.754096	0.7209	FALSE	FALSE	FALSE	finn-b-N14_FEMALEINFERT	3	56530709	0.021	NA	0.9955	Female infertility || id:finn-b-N14_FEMALEINFERT	Female infertility	Female infertility || ||	TRUE	igd	NA	NA	NA	NA	NA	NA	NA	3	56530709	0.00233005	3.40017e-11	397043	ebi-a-GCST90025958	Sex hormone-binding globulin levels || id:ebi-a-GCST90025958	TRUE	reported	igd	2	TRUE
126	rs2074518	T	C	T	C	-0.0113521	0.0036	0.454957	0.5652	FALSE	FALSE	FALSE	finn-b-N14_FEMALEINFERT	17	33324382	0.0189	NA	0.8496	Female infertility || id:finn-b-N14_FEMALEINFERT	Female infertility	Female infertility || ||	TRUE	igd	NA	NA	NA	NA	NA	NA	NA	17	33324382	0.0019353	2.59998e-08	397043	ebi-a-GCST90025958	Sex hormone-binding globulin levels || id:ebi-a-GCST90025958	TRUE	reported	igd	2	TRUE
127	rs2075025	C	T	C	T	0.0191728	0.0199	0.363123	0.3192	FALSE	FALSE	FALSE	finn-b-N14_FEMALEINFERT	14	74196686	0.0202	NA	0.3244	Female infertility || id:finn-b-N14_FEMALEINFERT	Female infertility	Female infertility || ||	TRUE	igd	NA	NA	NA	NA	NA	NA	NA	14	74196686	0.00210162	4.70002e-20	397043	ebi-a-GCST90025958	Sex hormone-binding globulin levels || id:ebi-a-GCST90025958	TRUE	reported	igd	2	TRUE
128	rs2076847	G	A	G	A	0.0115573	0.013	0.545996	0.6141	FALSE	FALSE	FALSE	finn-b-N14_FEMALEINFERT	17	77829077	0.0193	NA	0.5011	Female infertility || id:finn-b-N14_FEMALEINFERT	Female infertility	Female infertility || ||	TRUE	igd	NA	NA	NA	NA	NA	NA	NA	17	77829077	0.00193469	8.70001e-09	397043	ebi-a-GCST90025958	Sex hormone-binding globulin levels || id:ebi-a-GCST90025958	TRUE	reported	igd	2	TRUE
129	rs2081687	C	T	C	T	0.0238137	-0.012	0.662995	0.6163	FALSE	FALSE	FALSE	finn-b-N14_FEMALEINFERT	8	59388565	0.0193	NA	0.5336	Female infertility || id:finn-b-N14_FEMALEINFERT	Female infertility	Female infertility || ||	TRUE	igd	NA	NA	NA	NA	NA	NA	NA	8	59388565	0.00212643	2.29985e-30	397043	ebi-a-GCST90025958	Sex hormone-binding globulin levels || id:ebi-a-GCST90025958	TRUE	reported	igd	2	TRUE
130	rs2205262	A	C	A	C	-0.0175324	-0.0008	0.575541	0.5296	FALSE	FALSE	FALSE	finn-b-N14_FEMALEINFERT	8	117011884	0.0189	NA	0.9681	Female infertility || id:finn-b-N14_FEMALEINFERT	Female infertility	Female infertility || ||	TRUE	igd	NA	NA	NA	NA	NA	NA	NA	8	117011884	0.00203217	1.69981e-20	397043	ebi-a-GCST90025958	Sex hormone-binding globulin levels || id:ebi-a-GCST90025958	TRUE	reported	igd	2	TRUE
131	rs2227947	A	G	A	G	0.0114019	-0.0022	0.627065	0.6088	FALSE	FALSE	FALSE	finn-b-N14_FEMALEINFERT	5	112399791	0.0192	NA	0.9099	Female infertility || id:finn-b-N14_FEMALEINFERT	Female infertility	Female infertility || ||	TRUE	igd	NA	NA	NA	NA	NA	NA	NA	5	112399791	0.00208682	2.30001e-09	397043	ebi-a-GCST90025958	Sex hormone-binding globulin levels || id:ebi-a-GCST90025958	TRUE	reported	igd	2	TRUE
132	rs2229357	A	G	A	G	0.0426912	-0.0409	0.240158	0.2308	FALSE	FALSE	FALSE	finn-b-N14_FEMALEINFERT	12	57843711	0.0223	NA	0.0663606	Female infertility || id:finn-b-N14_FEMALEINFERT	Female infertility	Female infertility || ||	TRUE	igd	NA	NA	NA	NA	NA	NA	NA	12	57843711	0.00235392	8.30042e-79	397043	ebi-a-GCST90025958	Sex hormone-binding globulin levels || id:ebi-a-GCST90025958	TRUE	reported	igd	2	TRUE
133	rs2230316	A	G	A	G	0.0338916	-0.0002	0.60727	0.5131	FALSE	FALSE	FALSE	finn-b-N14_FEMALEINFERT	17	17997209	0.0189	NA	0.99	Female infertility || id:finn-b-N14_FEMALEINFERT	Female infertility	Female infertility || ||	TRUE	igd	NA	NA	NA	NA	NA	NA	NA	17	17997209	0.00201031	3.50026e-66	397043	ebi-a-GCST90025958	Sex hormone-binding globulin levels || id:ebi-a-GCST90025958	TRUE	reported	igd	2	TRUE
134	rs2232015	T	A	T	A	0.0615313	-0.0238	0.34206	0.2963	FALSE	TRUE	FALSE	finn-b-N14_FEMALEINFERT	1	107599258	0.0207	NA	0.2487	Female infertility || id:finn-b-N14_FEMALEINFERT	Female infertility	Female infertility || ||	TRUE	igd	NA	NA	NA	NA	NA	NA	NA	1	107599258	0.00211316	1e-200	397043	ebi-a-GCST90025958	Sex hormone-binding globulin levels || id:ebi-a-GCST90025958	TRUE	reported	igd	2	TRUE
135	rs2274159	G	A	G	A	0.0168735	-0.0021	0.491962	0.4732	FALSE	FALSE	FALSE	finn-b-N14_FEMALEINFERT	9	117166246	0.0189	NA	0.9099	Female infertility || id:finn-b-N14_FEMALEINFERT	Female infertility	Female infertility || ||	TRUE	igd	NA	NA	NA	NA	NA	NA	NA	9	117166246	0.00201958	1.80011e-18	397043	ebi-a-GCST90025958	Sex hormone-binding globulin levels || id:ebi-a-GCST90025958	TRUE	reported	igd	2	TRUE
136	rs2275516	T	G	T	G	-0.0195958	0.0011	0.163924	0.1795	FALSE	FALSE	FALSE	finn-b-N14_FEMALEINFERT	9	1053910	0.0246	NA	0.9628	Female infertility || id:finn-b-N14_FEMALEINFERT	Female infertility	Female infertility || ||	TRUE	igd	NA	NA	NA	NA	NA	NA	NA	9	1053910	0.00277986	7.50067e-13	397043	ebi-a-GCST90025958	Sex hormone-binding globulin levels || id:ebi-a-GCST90025958	TRUE	reported	igd	2	TRUE
137	rs2276161	T	A	T	A	-0.0161495	0.004	0.133676	0.1312	FALSE	TRUE	FALSE	finn-b-N14_FEMALEINFERT	2	135470735	0.0279	NA	0.8867	Female infertility || id:finn-b-N14_FEMALEINFERT	Female infertility	Female infertility || ||	TRUE	igd	NA	NA	NA	NA	NA	NA	NA	2	135470735	0.00296172	7.39997e-09	397043	ebi-a-GCST90025958	Sex hormone-binding globulin levels || id:ebi-a-GCST90025958	TRUE	reported	igd	2	TRUE
138	rs2280552	T	C	T	C	0.0172476	-0.0157	0.370174	0.3939	FALSE	FALSE	FALSE	finn-b-N14_FEMALEINFERT	7	1976263	0.0192	NA	0.4135	Female infertility || id:finn-b-N14_FEMALEINFERT	Female infertility	Female infertility || ||	TRUE	igd	NA	NA	NA	NA	NA	NA	NA	7	1976263	0.00208379	4.30031e-19	397043	ebi-a-GCST90025958	Sex hormone-binding globulin levels || id:ebi-a-GCST90025958	TRUE	reported	igd	2	TRUE
139	rs2282377	G	C	G	C	-0.0167537	0.0129	0.133557	0.1216	FALSE	TRUE	FALSE	finn-b-N14_FEMALEINFERT	14	104571820	0.0289	NA	0.6555	Female infertility || id:finn-b-N14_FEMALEINFERT	Female infertility	Female infertility || ||	TRUE	igd	NA	NA	NA	NA	NA	NA	NA	14	104571820	0.0029793	2.30001e-09	397043	ebi-a-GCST90025958	Sex hormone-binding globulin levels || id:ebi-a-GCST90025958	TRUE	reported	igd	2	TRUE
140	rs2283371	G	A	G	A	0.0205635	-0.0068	0.332804	0.3538	FALSE	FALSE	FALSE	finn-b-N14_FEMALEINFERT	14	73015668	0.0197	NA	0.730601	Female infertility || id:finn-b-N14_FEMALEINFERT	Female infertility	Female infertility || ||	TRUE	igd	NA	NA	NA	NA	NA	NA	NA	14	73015668	0.00213439	7.89951e-25	397043	ebi-a-GCST90025958	Sex hormone-binding globulin levels || id:ebi-a-GCST90025958	TRUE	reported	igd	2	TRUE
141	rs2286973	A	G	A	G	-0.0124092	0.0118	0.411959	0.382	FALSE	FALSE	FALSE	finn-b-N14_FEMALEINFERT	16	11154770	0.0193	NA	0.5396	Female infertility || id:finn-b-N14_FEMALEINFERT	Female infertility	Female infertility || ||	TRUE	igd	NA	NA	NA	NA	NA	NA	NA	16	11154770	0.00205266	2.09991e-11	397043	ebi-a-GCST90025958	Sex hormone-binding globulin levels || id:ebi-a-GCST90025958	TRUE	reported	igd	2	TRUE
142	rs2288004	C	G	C	G	-0.0199226	-0.0288	0.381222	0.386	FALSE	TRUE	FALSE	finn-b-N14_FEMALEINFERT	16	31054040	0.0193	NA	0.1359	Female infertility || id:finn-b-N14_FEMALEINFERT	Female infertility	Female infertility || ||	TRUE	igd	NA	NA	NA	NA	NA	NA	NA	16	31054040	0.00207283	3.90032e-23	397043	ebi-a-GCST90025958	Sex hormone-binding globulin levels || id:ebi-a-GCST90025958	TRUE	reported	igd	2	TRUE
143	rs2289850	C	T	C	T	0.0255774	-0.0718	0.0530581	0.1169	FALSE	FALSE	FALSE	finn-b-N14_FEMALEINFERT	5	156753284	0.0295	NA	0.0148201	Female infertility || id:finn-b-N14_FEMALEINFERT	Female infertility	Female infertility || ||	TRUE	igd	NA	NA	NA	NA	NA	NA	NA	5	156753284	0.00449043	1.09999e-09	397043	ebi-a-GCST90025958	Sex hormone-binding globulin levels || id:ebi-a-GCST90025958	TRUE	reported	igd	2	TRUE
144	rs2290545	A	G	A	G	-0.0135753	0.0334	0.732128	0.7293	FALSE	FALSE	FALSE	finn-b-N14_FEMALEINFERT	3	46967040	0.0212	NA	0.115	Female infertility || id:finn-b-N14_FEMALEINFERT	Female infertility	Female infertility || ||	TRUE	igd	NA	NA	NA	NA	NA	NA	NA	3	46967040	0.00227879	8.69961e-11	397043	ebi-a-GCST90025958	Sex hormone-binding globulin levels || id:ebi-a-GCST90025958	TRUE	reported	igd	2	TRUE
145	rs2291542	T	C	T	C	-0.02274	0.0445	0.320717	0.2512	FALSE	FALSE	FALSE	finn-b-N14_FEMALEINFERT	3	49751585	0.0216	NA	0.0392998	Female infertility || id:finn-b-N14_FEMALEINFERT	Female infertility	Female infertility || ||	TRUE	igd	NA	NA	NA	NA	NA	NA	NA	3	49751585	0.00215885	8.9002e-25	397043	ebi-a-GCST90025958	Sex hormone-binding globulin levels || id:ebi-a-GCST90025958	TRUE	reported	igd	2	TRUE
146	rs2293476	C	G	C	G	-0.0297214	-0.0262	0.227553	0.2138	FALSE	TRUE	FALSE	finn-b-N14_FEMALEINFERT	1	40036847	0.0229	NA	0.2531	Female infertility || id:finn-b-N14_FEMALEINFERT	Female infertility	Female infertility || ||	TRUE	igd	NA	NA	NA	NA	NA	NA	NA	1	40036847	0.00238067	4.00037e-38	397043	ebi-a-GCST90025958	Sex hormone-binding globulin levels || id:ebi-a-GCST90025958	TRUE	reported	igd	2	TRUE
147	rs2294613	T	C	T	C	0.0208506	0.0556	0.103938	0.08156	FALSE	FALSE	FALSE	finn-b-N14_FEMALEINFERT	16	1797050	0.0342	NA	0.1045	Female infertility || id:finn-b-N14_FEMALEINFERT	Female infertility	Female infertility || ||	TRUE	igd	NA	NA	NA	NA	NA	NA	NA	16	1797050	0.00330856	2.09991e-12	397043	ebi-a-GCST90025958	Sex hormone-binding globulin levels || id:ebi-a-GCST90025958	TRUE	reported	igd	2	TRUE
148	rs2298650	T	G	T	G	0.0161035	-0.0441	0.269262	0.2983	FALSE	FALSE	FALSE	finn-b-N14_FEMALEINFERT	11	119155618	0.0206	NA	0.0318698	Female infertility || id:finn-b-N14_FEMALEINFERT	Female infertility	Female infertility || ||	TRUE	igd	NA	NA	NA	NA	NA	NA	NA	11	119155618	0.00228536	1.69981e-14	397043	ebi-a-GCST90025958	Sex hormone-binding globulin levels || id:ebi-a-GCST90025958	TRUE	reported	igd	2	TRUE
149	rs2302370	C	T	C	T	-0.0154123	-0.0342	0.399397	0.3899	FALSE	FALSE	FALSE	finn-b-N14_FEMALEINFERT	12	6859308	0.0193	NA	0.0760309	Female infertility || id:finn-b-N14_FEMALEINFERT	Female infertility	Female infertility || ||	TRUE	igd	NA	NA	NA	NA	NA	NA	NA	12	6859308	0.00205818	3.29989e-12	397043	ebi-a-GCST90025958	Sex hormone-binding globulin levels || id:ebi-a-GCST90025958	TRUE	reported	igd	2	TRUE
150	rs2305833	C	G	C	G	-0.0194934	0.0065	0.562726	0.5738	FALSE	TRUE	TRUE	finn-b-N14_FEMALEINFERT	2	219305404	0.019	NA	0.7314	Female infertility || id:finn-b-N14_FEMALEINFERT	Female infertility	Female infertility || ||	TRUE	igd	NA	NA	NA	NA	NA	NA	NA	2	219305404	0.00204176	4.30031e-23	397043	ebi-a-GCST90025958	Sex hormone-binding globulin levels || id:ebi-a-GCST90025958	TRUE	reported	igd	2	FALSE
151	rs2306374	C	T	C	T	-0.0191268	-0.0343	0.160635	0.1072	FALSE	FALSE	FALSE	finn-b-N14_FEMALEINFERT	3	138119952	0.0304	NA	0.2602	Female infertility || id:finn-b-N14_FEMALEINFERT	Female infertility	Female infertility || ||	TRUE	igd	NA	NA	NA	NA	NA	NA	NA	3	138119952	0.00273298	1.99986e-11	397043	ebi-a-GCST90025958	Sex hormone-binding globulin levels || id:ebi-a-GCST90025958	TRUE	reported	igd	2	TRUE
152	rs2306700	T	C	T	C	0.0176883	0.0467	0.134548	0.1409	FALSE	FALSE	FALSE	finn-b-N14_FEMALEINFERT	3	142123841	0.0271	NA	0.0848594	Female infertility || id:finn-b-N14_FEMALEINFERT	Female infertility	Female infertility || ||	TRUE	igd	NA	NA	NA	NA	NA	NA	NA	3	142123841	0.00294848	1.09999e-10	397043	ebi-a-GCST90025958	Sex hormone-binding globulin levels || id:ebi-a-GCST90025958	TRUE	reported	igd	2	TRUE
153	rs2383208	G	A	G	A	0.0151754	-0.0029	0.178073	0.1498	FALSE	FALSE	FALSE	finn-b-N14_FEMALEINFERT	9	22132076	0.0263	NA	0.9108	Female infertility || id:finn-b-N14_FEMALEINFERT	Female infertility	Female infertility || ||	TRUE	igd	NA	NA	NA	NA	NA	NA	NA	9	22132076	0.00262746	3.59998e-08	397043	ebi-a-GCST90025958	Sex hormone-binding globulin levels || id:ebi-a-GCST90025958	TRUE	reported	igd	2	TRUE
154	rs2522056	A	G	A	G	0.0232787	0.0068	0.187343	0.219	FALSE	FALSE	FALSE	finn-b-N14_FEMALEINFERT	5	131801726	0.0227	NA	0.7634	Female infertility || id:finn-b-N14_FEMALEINFERT	Female infertility	Female infertility || ||	TRUE	igd	NA	NA	NA	NA	NA	NA	NA	5	131801726	0.00257522	6.20012e-19	397043	ebi-a-GCST90025958	Sex hormone-binding globulin levels || id:ebi-a-GCST90025958	TRUE	reported	igd	2	TRUE
155	rs2529123	G	A	G	A	0.0171725	-0.0013	0.619725	0.7001	FALSE	FALSE	FALSE	finn-b-N14_FEMALEINFERT	7	101907669	0.0205	NA	0.949	Female infertility || id:finn-b-N14_FEMALEINFERT	Female infertility	Female infertility || ||	TRUE	igd	NA	NA	NA	NA	NA	NA	NA	7	101907669	0.00206382	7.00003e-17	397043	ebi-a-GCST90025958	Sex hormone-binding globulin levels || id:ebi-a-GCST90025958	TRUE	reported	igd	2	TRUE
156	rs2538	T	C	T	C	-0.0122141	-0.0226	0.286078	0.3511	FALSE	FALSE	FALSE	finn-b-N14_FEMALEINFERT	4	56236328	0.0199	NA	0.2548	Female infertility || id:finn-b-N14_FEMALEINFERT	Female infertility	Female infertility || ||	TRUE	igd	NA	NA	NA	NA	NA	NA	NA	4	56236328	0.00221981	1.09999e-08	397043	ebi-a-GCST90025958	Sex hormone-binding globulin levels || id:ebi-a-GCST90025958	TRUE	reported	igd	2	TRUE
157	rs2567426	G	A	G	A	-0.019739	0.0026	0.642205	0.5724	FALSE	FALSE	FALSE	finn-b-N14_FEMALEINFERT	15	96332861	0.019	NA	0.8897	Female infertility || id:finn-b-N14_FEMALEINFERT	Female infertility	Female infertility || ||	TRUE	igd	NA	NA	NA	NA	NA	NA	NA	15	96332861	0.00209385	2.09991e-23	397043	ebi-a-GCST90025958	Sex hormone-binding globulin levels || id:ebi-a-GCST90025958	TRUE	reported	igd	2	TRUE
158	rs2618566	T	G	T	G	-0.0189622	-0.0192	0.660375	0.6771	FALSE	FALSE	FALSE	finn-b-N14_FEMALEINFERT	20	17844684	0.0203	NA	0.3432	Female infertility || id:finn-b-N14_FEMALEINFERT	Female infertility	Female infertility || ||	TRUE	igd	NA	NA	NA	NA	NA	NA	NA	20	17844684	0.00212868	2.70023e-20	397043	ebi-a-GCST90025958	Sex hormone-binding globulin levels || id:ebi-a-GCST90025958	TRUE	reported	igd	2	TRUE
159	rs267733	G	A	G	A	-0.0300164	0.0071	0.1597	0.1449	FALSE	FALSE	FALSE	finn-b-N14_FEMALEINFERT	1	150958836	0.0268	NA	0.7899	Female infertility || id:finn-b-N14_FEMALEINFERT	Female infertility	Female infertility || ||	TRUE	igd	NA	NA	NA	NA	NA	NA	NA	1	150958836	0.0027355	1.29987e-30	397043	ebi-a-GCST90025958	Sex hormone-binding globulin levels || id:ebi-a-GCST90025958	TRUE	reported	igd	2	TRUE
160	rs2738755	T	C	T	C	-0.0296824	-0.0026	0.329882	0.3535	FALSE	FALSE	FALSE	finn-b-N14_FEMALEINFERT	1	221057646	0.0197	NA	0.8948	Female infertility || id:finn-b-N14_FEMALEINFERT	Female infertility	Female infertility || ||	TRUE	igd	NA	NA	NA	NA	NA	NA	NA	1	221057646	0.00212657	1.29987e-46	397043	ebi-a-GCST90025958	Sex hormone-binding globulin levels || id:ebi-a-GCST90025958	TRUE	reported	igd	2	TRUE
161	rs2820436	C	A	C	A	-0.0252458	0.0328	0.658318	0.645	FALSE	FALSE	FALSE	finn-b-N14_FEMALEINFERT	1	219640680	0.0196	NA	0.0930401	Female infertility || id:finn-b-N14_FEMALEINFERT	Female infertility	Female infertility || ||	TRUE	igd	NA	NA	NA	NA	NA	NA	NA	1	219640680	0.00210129	5.79963e-34	397043	ebi-a-GCST90025958	Sex hormone-binding globulin levels || id:ebi-a-GCST90025958	TRUE	reported	igd	2	TRUE
162	rs2823662	G	A	G	A	0.0103478	-0.0153	0.56809	0.5598	FALSE	FALSE	FALSE	finn-b-N14_FEMALEINFERT	21	17610852	0.0191	NA	0.4241	Female infertility || id:finn-b-N14_FEMALEINFERT	Female infertility	Female infertility || ||	TRUE	igd	TRUE	rs2823662	rs12482948	A	G	C	T	21	17593061	0.00204475	2.30001e-08	397043	ebi-a-GCST90025958	Sex hormone-binding globulin levels || id:ebi-a-GCST90025958	TRUE	reported	igd	2	TRUE
163	rs2836934	C	A	C	A	-0.0114984	0.0136	0.429851	0.5603	FALSE	FALSE	FALSE	finn-b-N14_FEMALEINFERT	21	40564885	0.0189	NA	0.473	Female infertility || id:finn-b-N14_FEMALEINFERT	Female infertility	Female infertility || ||	TRUE	igd	NA	NA	NA	NA	NA	NA	NA	21	40564885	0.00205957	1.2e-08	397043	ebi-a-GCST90025958	Sex hormone-binding globulin levels || id:ebi-a-GCST90025958	TRUE	reported	igd	2	TRUE
164	rs2862954	C	T	C	T	0.0250193	-0.0045	0.49554	0.3872	FALSE	FALSE	FALSE	finn-b-N14_FEMALEINFERT	10	101912064	0.0194	NA	0.8147	Female infertility || id:finn-b-N14_FEMALEINFERT	Female infertility	Female infertility || ||	TRUE	igd	NA	NA	NA	NA	NA	NA	NA	10	101912064	0.00200372	2.99985e-34	397043	ebi-a-GCST90025958	Sex hormone-binding globulin levels || id:ebi-a-GCST90025958	TRUE	reported	igd	2	TRUE
165	rs28656215	C	T	C	T	-0.0246866	0.0586	0.0730485	0.1173	FALSE	FALSE	FALSE	finn-b-N14_FEMALEINFERT	4	3077985	0.0292	NA	0.0450298	Female infertility || id:finn-b-N14_FEMALEINFERT	Female infertility	Female infertility || ||	TRUE	igd	NA	NA	NA	NA	NA	NA	NA	4	3077985	0.00385523	1.29999e-09	397043	ebi-a-GCST90025958	Sex hormone-binding globulin levels || id:ebi-a-GCST90025958	TRUE	reported	igd	2	TRUE
166	rs2889537	A	G	A	G	0.0131045	0.0323	0.675147	0.7563	FALSE	FALSE	FALSE	finn-b-N14_FEMALEINFERT	1	226432521	0.0219	NA	0.1399	Female infertility || id:finn-b-N14_FEMALEINFERT	Female infertility	Female infertility || ||	TRUE	igd	NA	NA	NA	NA	NA	NA	NA	1	226432521	0.00212271	5.40008e-11	397043	ebi-a-GCST90025958	Sex hormone-binding globulin levels || id:ebi-a-GCST90025958	TRUE	reported	igd	2	TRUE
167	rs28925904	T	C	T	C	-0.0541666	-0.1735	0.0246954	0.002701	FALSE	FALSE	FALSE	finn-b-N14_FEMALEINFERT	4	144359490	0.1869	NA	0.3533	Female infertility || id:finn-b-N14_FEMALEINFERT	Female infertility	Female infertility || ||	TRUE	igd	NA	NA	NA	NA	NA	NA	NA	4	144359490	0.00652533	5.10035e-17	397043	ebi-a-GCST90025958	Sex hormone-binding globulin levels || id:ebi-a-GCST90025958	TRUE	reported	igd	2	TRUE
168	rs28929474	T	C	T	C	0.237363	-0.1183	0.0197216	0.0201	FALSE	FALSE	FALSE	finn-b-N14_FEMALEINFERT	14	94844947	0.0664	NA	0.0749394	Female infertility || id:finn-b-N14_FEMALEINFERT	Female infertility	Female infertility || ||	TRUE	igd	NA	NA	NA	NA	NA	NA	NA	14	94844947	0.0072706	1e-200	397043	ebi-a-GCST90025958	Sex hormone-binding globulin levels || id:ebi-a-GCST90025958	TRUE	reported	igd	2	TRUE
169	rs2893236	T	C	T	C	0.0142249	-0.0303	0.779029	0.7987	FALSE	FALSE	FALSE	finn-b-N14_FEMALEINFERT	7	26038458	0.0235	NA	0.197	Female infertility || id:finn-b-N14_FEMALEINFERT	Female infertility	Female infertility || ||	TRUE	igd	NA	NA	NA	NA	NA	NA	NA	7	26038458	0.00241628	4.60045e-11	397043	ebi-a-GCST90025958	Sex hormone-binding globulin levels || id:ebi-a-GCST90025958	TRUE	reported	igd	2	TRUE
170	rs2925979	C	T	C	T	0.0161725	-0.0067	0.699855	0.6785	FALSE	FALSE	FALSE	finn-b-N14_FEMALEINFERT	16	81534790	0.0201	NA	0.737099	Female infertility || id:finn-b-N14_FEMALEINFERT	Female infertility	Female infertility || ||	TRUE	igd	NA	NA	NA	NA	NA	NA	NA	16	81534790	0.00219806	4.49987e-15	397043	ebi-a-GCST90025958	Sex hormone-binding globulin levels || id:ebi-a-GCST90025958	TRUE	reported	igd	2	TRUE
171	rs2943641	C	T	C	T	-0.0339261	0.0178	0.648079	0.637	FALSE	FALSE	FALSE	finn-b-N14_FEMALEINFERT	2	227093745	0.0195	NA	0.36	Female infertility || id:finn-b-N14_FEMALEINFERT	Female infertility	Female infertility || ||	TRUE	igd	NA	NA	NA	NA	NA	NA	NA	2	227093745	0.00208577	4.49987e-65	397043	ebi-a-GCST90025958	Sex hormone-binding globulin levels || id:ebi-a-GCST90025958	TRUE	reported	igd	2	TRUE
172	rs2971677	A	C	A	C	-0.0226496	0.0069	0.154246	0.1931	FALSE	FALSE	FALSE	finn-b-N14_FEMALEINFERT	7	44192260	0.0238	NA	0.7722	Female infertility || id:finn-b-N14_FEMALEINFERT	Female infertility	Female infertility || ||	TRUE	igd	NA	NA	NA	NA	NA	NA	NA	7	44192260	0.00277427	3.29989e-16	397043	ebi-a-GCST90025958	Sex hormone-binding globulin levels || id:ebi-a-GCST90025958	TRUE	reported	igd	2	TRUE
173	rs310786	T	C	T	C	0.0174514	-0.0038	0.860917	0.8525	FALSE	FALSE	FALSE	finn-b-N14_FEMALEINFERT	12	77436148	0.0265	NA	0.8853	Female infertility || id:finn-b-N14_FEMALEINFERT	Female infertility	Female infertility || ||	TRUE	igd	NA	NA	NA	NA	NA	NA	NA	12	77436148	0.00287758	1.89998e-10	397043	ebi-a-GCST90025958	Sex hormone-binding globulin levels || id:ebi-a-GCST90025958	TRUE	reported	igd	2	TRUE
174	rs3110039	G	T	G	T	-0.0109842	0.019	0.606093	0.6083	FALSE	FALSE	FALSE	finn-b-N14_FEMALEINFERT	8	110096738	0.0192	NA	0.3238	Female infertility || id:finn-b-N14_FEMALEINFERT	Female infertility	Female infertility || ||	TRUE	igd	NA	NA	NA	NA	NA	NA	NA	8	110096738	0.00205756	4.90004e-08	397043	ebi-a-GCST90025958	Sex hormone-binding globulin levels || id:ebi-a-GCST90025958	TRUE	reported	igd	2	TRUE
175	rs314373	A	G	A	G	0.0401169	0.0147	0.186883	0.2194	FALSE	FALSE	FALSE	finn-b-N14_FEMALEINFERT	7	100456595	0.0227	NA	0.5156	Female infertility || id:finn-b-N14_FEMALEINFERT	Female infertility	Female infertility || ||	TRUE	igd	NA	NA	NA	NA	NA	NA	NA	7	100456595	0.00257537	7.50067e-61	397043	ebi-a-GCST90025958	Sex hormone-binding globulin levels || id:ebi-a-GCST90025958	TRUE	reported	igd	2	TRUE
176	rs329120	T	C	T	C	-0.0220426	0.0114	0.418265	0.4236	FALSE	FALSE	FALSE	finn-b-N14_FEMALEINFERT	5	133861756	0.019	NA	0.5489	Female infertility || id:finn-b-N14_FEMALEINFERT	Female infertility	Female infertility || ||	TRUE	igd	NA	NA	NA	NA	NA	NA	NA	5	133861756	0.00204194	4.90004e-28	397043	ebi-a-GCST90025958	Sex hormone-binding globulin levels || id:ebi-a-GCST90025958	TRUE	reported	igd	2	TRUE
177	rs340874	C	T	C	T	-0.015938	0.0103	0.568931	0.4326	FALSE	FALSE	FALSE	finn-b-N14_FEMALEINFERT	1	214159256	0.019	NA	0.5874	Female infertility || id:finn-b-N14_FEMALEINFERT	Female infertility	Female infertility || ||	TRUE	igd	NA	NA	NA	NA	NA	NA	NA	1	214159256	0.00201247	1.9002e-17	397043	ebi-a-GCST90025958	Sex hormone-binding globulin levels || id:ebi-a-GCST90025958	TRUE	reported	igd	2	TRUE
178	rs34145453	G	A	G	A	0.0207587	-0.0008	0.367506	0.2756	FALSE	FALSE	FALSE	finn-b-N14_FEMALEINFERT	5	127347013	0.0211	NA	0.9693	Female infertility || id:finn-b-N14_FEMALEINFERT	Female infertility	Female infertility || ||	TRUE	igd	NA	NA	NA	NA	NA	NA	NA	5	127347013	0.00208394	1.10002e-25	397043	ebi-a-GCST90025958	Sex hormone-binding globulin levels || id:ebi-a-GCST90025958	TRUE	reported	igd	2	TRUE
179	rs34372369	A	G	A	G	0.0414611	0.0634	0.0501079	0.07792	FALSE	FALSE	FALSE	finn-b-N14_FEMALEINFERT	7	143092269	0.0351	NA	0.0710101	Female infertility || id:finn-b-N14_FEMALEINFERT	Female infertility	Female infertility || ||	TRUE	igd	NA	NA	NA	NA	NA	NA	NA	7	143092269	0.0046998	3.29989e-18	397043	ebi-a-GCST90025958	Sex hormone-binding globulin levels || id:ebi-a-GCST90025958	TRUE	reported	igd	2	TRUE
180	rs34481144	T	C	T	C	0.0132406	-0.0116	0.491777	0.5358	FALSE	FALSE	FALSE	finn-b-N14_FEMALEINFERT	11	320836	0.019	NA	0.541	Female infertility || id:finn-b-N14_FEMALEINFERT	Female infertility	Female infertility || ||	TRUE	igd	NA	NA	NA	NA	NA	NA	NA	11	320836	0.00204576	3.19963e-11	397043	ebi-a-GCST90025958	Sex hormone-binding globulin levels || id:ebi-a-GCST90025958	TRUE	reported	igd	2	TRUE
181	rs34651	T	C	T	C	0.0294153	-0.022	0.915558	0.9404	FALSE	FALSE	FALSE	finn-b-N14_FEMALEINFERT	5	72144005	0.0399	NA	0.580899	Female infertility || id:finn-b-N14_FEMALEINFERT	Female infertility	Female infertility || ||	TRUE	igd	NA	NA	NA	NA	NA	NA	NA	5	72144005	0.00368137	6.20012e-19	397043	ebi-a-GCST90025958	Sex hormone-binding globulin levels || id:ebi-a-GCST90025958	TRUE	reported	igd	2	TRUE
182	rs34691116	T	C	T	C	0.0240702	0.0355	0.14719	0.1067	FALSE	FALSE	FALSE	finn-b-N14_FEMALEINFERT	12	21027327	0.0304	NA	0.2427	Female infertility || id:finn-b-N14_FEMALEINFERT	Female infertility	Female infertility || ||	TRUE	igd	NA	NA	NA	NA	NA	NA	NA	12	21027327	0.00282018	9.60064e-20	397043	ebi-a-GCST90025958	Sex hormone-binding globulin levels || id:ebi-a-GCST90025958	TRUE	reported	igd	2	TRUE
183	rs34930209	G	A	G	A	0.0322481	0.019	0.099051	0.1032	FALSE	FALSE	FALSE	finn-b-N14_FEMALEINFERT	10	63956386	0.0309	NA	0.539499	Female infertility || id:finn-b-N14_FEMALEINFERT	Female infertility	Female infertility || ||	TRUE	igd	NA	NA	NA	NA	NA	NA	NA	10	63956386	0.00337937	1.69981e-22	397043	ebi-a-GCST90025958	Sex hormone-binding globulin levels || id:ebi-a-GCST90025958	TRUE	reported	igd	2	TRUE
184	rs35171419	T	C	T	C	0.0285717	0.101	0.0400748	0.01421	FALSE	FALSE	FALSE	finn-b-N14_FEMALEINFERT	13	50132909	0.0799	NA	0.2059	Female infertility || id:finn-b-N14_FEMALEINFERT	Female infertility	Female infertility || ||	TRUE	igd	NA	NA	NA	NA	NA	NA	NA	13	50132909	0.0051442	7.79992e-09	397043	ebi-a-GCST90025958	Sex hormone-binding globulin levels || id:ebi-a-GCST90025958	TRUE	reported	igd	2	TRUE
185	rs35313240	T	C	T	C	0.0640052	0.122	0.00831559	0.001518	FALSE	FALSE	FALSE	finn-b-N14_FEMALEINFERT	4	2828992	0.2568	NA	0.634699	Female infertility || id:finn-b-N14_FEMALEINFERT	Female infertility	Female infertility || ||	TRUE	igd	NA	NA	NA	NA	NA	NA	NA	4	2828992	0.0113094	2.80001e-09	397043	ebi-a-GCST90025958	Sex hormone-binding globulin levels || id:ebi-a-GCST90025958	TRUE	reported	igd	2	TRUE
186	rs35350976	G	A	G	A	0.019582	-0.0286	0.177964	0.1765	FALSE	FALSE	FALSE	finn-b-N14_FEMALEINFERT	19	59023174	0.0246	NA	0.2462	Female infertility || id:finn-b-N14_FEMALEINFERT	Female infertility	Female infertility || ||	TRUE	igd	NA	NA	NA	NA	NA	NA	NA	19	59023174	0.00266383	1e-15	397043	ebi-a-GCST90025958	Sex hormone-binding globulin levels || id:ebi-a-GCST90025958	TRUE	reported	igd	2	TRUE
187	rs35497030	G	A	G	A	-0.0191423	-0.0176	0.435803	0.4506	FALSE	FALSE	FALSE	finn-b-N14_FEMALEINFERT	1	25783066	0.0187	NA	0.3486	Female infertility || id:finn-b-N14_FEMALEINFERT	Female infertility	Female infertility || ||	TRUE	igd	NA	NA	NA	NA	NA	NA	NA	1	25783066	0.00202178	9.70063e-24	397043	ebi-a-GCST90025958	Sex hormone-binding globulin levels || id:ebi-a-GCST90025958	TRUE	reported	igd	2	TRUE
188	rs35756394	G	A	G	A	-0.0325415	-0.0205	0.0793286	0.03695	FALSE	FALSE	FALSE	finn-b-N14_FEMALEINFERT	8	72419796	0.05	NA	0.682299	Female infertility || id:finn-b-N14_FEMALEINFERT	Female infertility	Female infertility || ||	TRUE	igd	NA	NA	NA	NA	NA	NA	NA	8	72419796	0.00372071	2.49977e-19	397043	ebi-a-GCST90025958	Sex hormone-binding globulin levels || id:ebi-a-GCST90025958	TRUE	reported	igd	2	TRUE
189	rs35759537	T	C	T	C	0.0285333	-0.0244	0.194768	0.1881	FALSE	FALSE	FALSE	finn-b-N14_FEMALEINFERT	14	23749037	0.0242	NA	0.3133	Female infertility || id:finn-b-N14_FEMALEINFERT	Female infertility	Female infertility || ||	TRUE	igd	NA	NA	NA	NA	NA	NA	NA	14	23749037	0.00253836	1.39991e-32	397043	ebi-a-GCST90025958	Sex hormone-binding globulin levels || id:ebi-a-GCST90025958	TRUE	reported	igd	2	TRUE
190	rs35932591	T	C	T	C	-0.0171697	0.0409	0.121436	0.08732	FALSE	FALSE	FALSE	finn-b-N14_FEMALEINFERT	2	121310704	0.0335	NA	0.2222	Female infertility || id:finn-b-N14_FEMALEINFERT	Female infertility	Female infertility || ||	TRUE	igd	NA	NA	NA	NA	NA	NA	NA	2	121310704	0.00305472	1.5e-09	397043	ebi-a-GCST90025958	Sex hormone-binding globulin levels || id:ebi-a-GCST90025958	TRUE	reported	igd	2	TRUE
191	rs35955110	C	T	C	T	0.011383	-0.0103	0.311029	0.3199	FALSE	FALSE	FALSE	finn-b-N14_FEMALEINFERT	2	178143371	0.0202	NA	0.6101	Female infertility || id:finn-b-N14_FEMALEINFERT	Female infertility	Female infertility || ||	TRUE	igd	NA	NA	NA	NA	NA	NA	NA	2	178143371	0.0021568	6.69993e-10	397043	ebi-a-GCST90025958	Sex hormone-binding globulin levels || id:ebi-a-GCST90025958	TRUE	reported	igd	2	TRUE
192	rs35981831	G	T	G	T	-0.0429854	-0.0836	0.024387	0.01288	FALSE	FALSE	FALSE	finn-b-N14_FEMALEINFERT	17	47303222	0.0833	NA	0.3159	Female infertility || id:finn-b-N14_FEMALEINFERT	Female infertility	Female infertility || ||	TRUE	igd	NA	NA	NA	NA	NA	NA	NA	17	47303222	0.00625804	2.60016e-12	397043	ebi-a-GCST90025958	Sex hormone-binding globulin levels || id:ebi-a-GCST90025958	TRUE	reported	igd	2	TRUE
193	rs3729931	A	G	A	G	0.0208046	0.005	0.357896	0.3826	FALSE	FALSE	FALSE	finn-b-N14_FEMALEINFERT	3	12626516	0.0194	NA	0.795	Female infertility || id:finn-b-N14_FEMALEINFERT	Female infertility	Female infertility || ||	TRUE	igd	NA	NA	NA	NA	NA	NA	NA	3	12626516	0.00209369	2.60016e-24	397043	ebi-a-GCST90025958	Sex hormone-binding globulin levels || id:ebi-a-GCST90025958	TRUE	reported	igd	2	TRUE
194	rs3733322	G	T	G	T	0.0170019	-0.0359	0.625129	0.6015	FALSE	FALSE	FALSE	finn-b-N14_FEMALEINFERT	4	129050177	0.0191	NA	0.0603504	Female infertility || id:finn-b-N14_FEMALEINFERT	Female infertility	Female infertility || ||	TRUE	igd	TRUE	rs3733322	rs6820831	T	G	A	G	4	129043617	0.00208141	1.50003e-14	397043	ebi-a-GCST90025958	Sex hormone-binding globulin levels || id:ebi-a-GCST90025958	TRUE	reported	igd	2	TRUE
195	rs3741367	C	T	C	T	0.0138401	0.0082	0.457022	0.5082	FALSE	FALSE	FALSE	finn-b-N14_FEMALEINFERT	11	66083129	0.0187	NA	0.661301	Female infertility || id:finn-b-N14_FEMALEINFERT	Female infertility	Female infertility || ||	TRUE	igd	NA	NA	NA	NA	NA	NA	NA	11	66083129	0.00203244	4.19952e-12	397043	ebi-a-GCST90025958	Sex hormone-binding globulin levels || id:ebi-a-GCST90025958	TRUE	reported	igd	2	TRUE
196	rs3741378	T	C	T	C	0.0315481	0.0554	0.136821	0.118	FALSE	FALSE	FALSE	finn-b-N14_FEMALEINFERT	11	65408937	0.0291	NA	0.0570598	Female infertility || id:finn-b-N14_FEMALEINFERT	Female infertility	Female infertility || ||	TRUE	igd	NA	NA	NA	NA	NA	NA	NA	11	65408937	0.00292661	4.19952e-32	397043	ebi-a-GCST90025958	Sex hormone-binding globulin levels || id:ebi-a-GCST90025958	TRUE	reported	igd	2	TRUE
197	rs3743588	A	G	A	G	-0.0200523	0.0225	0.281458	0.259	FALSE	FALSE	FALSE	finn-b-N14_FEMALEINFERT	16	11836508	0.0215	NA	0.2965	Female infertility || id:finn-b-N14_FEMALEINFERT	Female infertility	Female infertility || ||	TRUE	igd	NA	NA	NA	NA	NA	NA	NA	16	11836508	0.00225557	1.99986e-21	397043	ebi-a-GCST90025958	Sex hormone-binding globulin levels || id:ebi-a-GCST90025958	TRUE	reported	igd	2	TRUE
198	rs3746575	G	C	G	C	0.0426511	0.0044	0.593288	0.601	FALSE	TRUE	FALSE	finn-b-N14_FEMALEINFERT	20	43058096	0.0193	NA	0.8177	Female infertility || id:finn-b-N14_FEMALEINFERT	Female infertility	Female infertility || ||	TRUE	igd	NA	NA	NA	NA	NA	NA	NA	20	43058096	0.00208996	2.19989e-97	397043	ebi-a-GCST90025958	Sex hormone-binding globulin levels || id:ebi-a-GCST90025958	TRUE	reported	igd	2	TRUE
199	rs3752293	T	C	T	C	0.0172424	0.007	0.306117	0.2439	FALSE	FALSE	FALSE	finn-b-N14_FEMALEINFERT	20	37570725	0.0219	NA	0.750501	Female infertility || id:finn-b-N14_FEMALEINFERT	Female infertility	Female infertility || ||	TRUE	igd	NA	NA	NA	NA	NA	NA	NA	20	37570725	0.00219928	1.99986e-16	397043	ebi-a-GCST90025958	Sex hormone-binding globulin levels || id:ebi-a-GCST90025958	TRUE	reported	igd	2	TRUE
200	rs3754186	A	T	A	T	-0.0139399	-0.0253	0.500439	0.5315	FALSE	TRUE	TRUE	finn-b-N14_FEMALEINFERT	1	93711782	0.0189	NA	0.179	Female infertility || id:finn-b-N14_FEMALEINFERT	Female infertility	Female infertility || ||	TRUE	igd	NA	NA	NA	NA	NA	NA	NA	1	93711782	0.00200815	4.40048e-14	397043	ebi-a-GCST90025958	Sex hormone-binding globulin levels || id:ebi-a-GCST90025958	TRUE	reported	igd	2	FALSE
201	rs3760620	C	T	C	T	-0.0195657	0.0235	0.214507	0.2515	FALSE	FALSE	FALSE	finn-b-N14_FEMALEINFERT	18	55100118	0.0218	NA	0.28	Female infertility || id:finn-b-N14_FEMALEINFERT	Female infertility	Female infertility || ||	TRUE	igd	NA	NA	NA	NA	NA	NA	NA	18	55100118	0.00245997	8.00018e-16	397043	ebi-a-GCST90025958	Sex hormone-binding globulin levels || id:ebi-a-GCST90025958	TRUE	reported	igd	2	TRUE
202	rs3761706	A	G	A	G	-0.044684	0.0097	0.0628882	0.04155	FALSE	FALSE	FALSE	finn-b-N14_FEMALEINFERT	2	111899881	0.047	NA	0.8372	Female infertility || id:finn-b-N14_FEMALEINFERT	Female infertility	Female infertility || ||	TRUE	igd	NA	NA	NA	NA	NA	NA	NA	2	111899881	0.00411507	2.70023e-28	397043	ebi-a-GCST90025958	Sex hormone-binding globulin levels || id:ebi-a-GCST90025958	TRUE	reported	igd	2	TRUE
203	rs3779195	A	T	A	T	-0.0820929	0.0099	0.184387	0.1559	FALSE	TRUE	FALSE	finn-b-N14_FEMALEINFERT	7	97993362	0.0259	NA	0.7013	Female infertility || id:finn-b-N14_FEMALEINFERT	Female infertility	Female infertility || ||	TRUE	igd	NA	NA	NA	NA	NA	NA	NA	7	97993362	0.00258425	1e-200	397043	ebi-a-GCST90025958	Sex hormone-binding globulin levels || id:ebi-a-GCST90025958	TRUE	reported	igd	2	TRUE
204	rs3790414	A	T	A	T	-0.0243155	0.0263	0.229505	0.2924	FALSE	TRUE	FALSE	finn-b-N14_FEMALEINFERT	1	196920299	0.0207	NA	0.2033	Female infertility || id:finn-b-N14_FEMALEINFERT	Female infertility	Female infertility || ||	TRUE	igd	NA	NA	NA	NA	NA	NA	NA	1	196920299	0.00236881	5.00035e-24	397043	ebi-a-GCST90025958	Sex hormone-binding globulin levels || id:ebi-a-GCST90025958	TRUE	reported	igd	2	TRUE
205	rs3824627	C	T	C	T	-0.014287	-0.0062	0.607329	0.5352	FALSE	FALSE	FALSE	finn-b-N14_FEMALEINFERT	10	113908060	0.0188	NA	0.7433	Female infertility || id:finn-b-N14_FEMALEINFERT	Female infertility	Female infertility || ||	TRUE	igd	NA	NA	NA	NA	NA	NA	NA	10	113908060	0.00207173	8.30042e-12	397043	ebi-a-GCST90025958	Sex hormone-binding globulin levels || id:ebi-a-GCST90025958	TRUE	reported	igd	2	TRUE
206	rs38324	T	C	T	C	-0.0176008	0.029	0.177847	0.2564	FALSE	FALSE	FALSE	finn-b-N14_FEMALEINFERT	7	70050621	0.0215	NA	0.1764	Female infertility || id:finn-b-N14_FEMALEINFERT	Female infertility	Female infertility || ||	TRUE	igd	NA	NA	NA	NA	NA	NA	NA	7	70050621	0.00261903	4.70002e-10	397043	ebi-a-GCST90025958	Sex hormone-binding globulin levels || id:ebi-a-GCST90025958	TRUE	reported	igd	2	TRUE
207	rs3848375	T	C	T	C	0.0204783	0.0356	0.806089	0.8262	FALSE	FALSE	FALSE	finn-b-N14_FEMALEINFERT	16	4677190	0.0249	NA	0.1523	Female infertility || id:finn-b-N14_FEMALEINFERT	Female infertility	Female infertility || ||	TRUE	igd	NA	NA	NA	NA	NA	NA	NA	16	4677190	0.00254585	3.59998e-17	397043	ebi-a-GCST90025958	Sex hormone-binding globulin levels || id:ebi-a-GCST90025958	TRUE	reported	igd	2	TRUE
208	rs3858420	C	G	C	G	-0.0217872	-0.0042	0.323404	0.3363	FALSE	TRUE	FALSE	finn-b-N14_FEMALEINFERT	11	102098354	0.0198	NA	0.8314	Female infertility || id:finn-b-N14_FEMALEINFERT	Female infertility	Female infertility || ||	TRUE	igd	NA	NA	NA	NA	NA	NA	NA	11	102098354	0.0021784	9.09913e-27	397043	ebi-a-GCST90025958	Sex hormone-binding globulin levels || id:ebi-a-GCST90025958	TRUE	reported	igd	2	TRUE
209	rs3912391	A	G	A	G	-0.0130203	0.0075	0.507301	0.4113	FALSE	FALSE	FALSE	finn-b-N14_FEMALEINFERT	4	39698824	0.0191	NA	0.6965	Female infertility || id:finn-b-N14_FEMALEINFERT	Female infertility	Female infertility || ||	TRUE	igd	NA	NA	NA	NA	NA	NA	NA	4	39698824	0.00200341	1.10002e-13	397043	ebi-a-GCST90025958	Sex hormone-binding globulin levels || id:ebi-a-GCST90025958	TRUE	reported	igd	2	TRUE
210	rs3934712	C	T	C	T	-0.0227515	-0.0143	0.212701	0.1519	FALSE	FALSE	FALSE	finn-b-N14_FEMALEINFERT	5	157928196	0.0262	NA	0.5871	Female infertility || id:finn-b-N14_FEMALEINFERT	Female infertility	Female infertility || ||	TRUE	igd	NA	NA	NA	NA	NA	NA	NA	5	157928196	0.00245386	1e-20	397043	ebi-a-GCST90025958	Sex hormone-binding globulin levels || id:ebi-a-GCST90025958	TRUE	reported	igd	2	TRUE
211	rs4026608	T	C	T	C	0.0136349	0.0144	0.612392	0.6451	FALSE	FALSE	FALSE	finn-b-N14_FEMALEINFERT	12	66394664	0.0197	NA	0.4631	Female infertility || id:finn-b-N14_FEMALEINFERT	Female infertility	Female infertility || ||	TRUE	igd	NA	NA	NA	NA	NA	NA	NA	12	66394664	0.00205191	1.29987e-12	397043	ebi-a-GCST90025958	Sex hormone-binding globulin levels || id:ebi-a-GCST90025958	TRUE	reported	igd	2	TRUE
212	rs41272717	A	G	A	G	0.015942	0.0549	0.133152	0.07686	FALSE	FALSE	FALSE	finn-b-N14_FEMALEINFERT	2	223536428	0.0353	NA	0.1202	Female infertility || id:finn-b-N14_FEMALEINFERT	Female infertility	Female infertility || ||	TRUE	igd	NA	NA	NA	NA	NA	NA	NA	2	223536428	0.00296444	3.50002e-08	397043	ebi-a-GCST90025958	Sex hormone-binding globulin levels || id:ebi-a-GCST90025958	TRUE	reported	igd	2	TRUE
213	rs41305481	G	A	G	A	0.011961	0.0184	0.298581	0.3405	FALSE	FALSE	FALSE	finn-b-N14_FEMALEINFERT	9	101767385	0.0198	NA	0.3524	Female infertility || id:finn-b-N14_FEMALEINFERT	Female infertility	Female infertility || ||	TRUE	igd	NA	NA	NA	NA	NA	NA	NA	9	101767385	0.00221838	4.39997e-08	397043	ebi-a-GCST90025958	Sex hormone-binding globulin levels || id:ebi-a-GCST90025958	TRUE	reported	igd	2	TRUE
214	rs4132228	T	C	T	C	0.0128968	0.0234	0.289066	0.2416	FALSE	FALSE	FALSE	finn-b-N14_FEMALEINFERT	3	64708114	0.0219	NA	0.2852	Female infertility || id:finn-b-N14_FEMALEINFERT	Female infertility	Female infertility || ||	TRUE	igd	NA	NA	NA	NA	NA	NA	NA	3	64708114	0.00221411	1.6e-08	397043	ebi-a-GCST90025958	Sex hormone-binding globulin levels || id:ebi-a-GCST90025958	TRUE	reported	igd	2	TRUE
215	rs4148646	G	C	G	C	0.0127167	0.0165	0.637576	0.5346	FALSE	TRUE	TRUE	finn-b-N14_FEMALEINFERT	11	17415190	0.0188	NA	0.3816	Female infertility || id:finn-b-N14_FEMALEINFERT	Female infertility	Female infertility || ||	TRUE	igd	NA	NA	NA	NA	NA	NA	NA	11	17415190	0.00211165	4.09996e-10	397043	ebi-a-GCST90025958	Sex hormone-binding globulin levels || id:ebi-a-GCST90025958	TRUE	reported	igd	2	FALSE
216	rs4149056	C	T	C	T	-0.0776477	0.0644	0.149212	0.2022	FALSE	FALSE	FALSE	finn-b-N14_FEMALEINFERT	12	21331549	0.0235	NA	0.006071	Female infertility || id:finn-b-N14_FEMALEINFERT	Female infertility	Female infertility || ||	TRUE	igd	NA	NA	NA	NA	NA	NA	NA	12	21331549	0.0028298	1.59956e-174	397043	ebi-a-GCST90025958	Sex hormone-binding globulin levels || id:ebi-a-GCST90025958	TRUE	reported	igd	2	TRUE
217	rs41736	T	C	T	C	-0.0153829	0.0252	0.448756	0.3926	FALSE	FALSE	FALSE	finn-b-N14_FEMALEINFERT	7	116435768	0.0192	NA	0.1902	Female infertility || id:finn-b-N14_FEMALEINFERT	Female infertility	Female infertility || ||	TRUE	igd	NA	NA	NA	NA	NA	NA	NA	7	116435768	0.00202257	1.9002e-15	397043	ebi-a-GCST90025958	Sex hormone-binding globulin levels || id:ebi-a-GCST90025958	TRUE	reported	igd	2	TRUE
218	rs4246215	T	G	T	G	-0.0229858	0.018	0.359543	0.4433	FALSE	FALSE	FALSE	finn-b-N14_FEMALEINFERT	11	61564299	0.0189	NA	0.3411	Female infertility || id:finn-b-N14_FEMALEINFERT	Female infertility	Female infertility || ||	TRUE	igd	NA	NA	NA	NA	NA	NA	NA	11	61564299	0.00209443	3.69999e-29	397043	ebi-a-GCST90025958	Sex hormone-binding globulin levels || id:ebi-a-GCST90025958	TRUE	reported	igd	2	TRUE
219	rs4259246	T	C	T	C	0.0288573	0.0126	0.326665	0.3231	FALSE	FALSE	FALSE	finn-b-N14_FEMALEINFERT	6	34803947	0.0203	NA	0.534	Female infertility || id:finn-b-N14_FEMALEINFERT	Female infertility	Female infertility || ||	TRUE	igd	NA	NA	NA	NA	NA	NA	NA	6	34803947	0.00214669	3.69999e-44	397043	ebi-a-GCST90025958	Sex hormone-binding globulin levels || id:ebi-a-GCST90025958	TRUE	reported	igd	2	TRUE
220	rs4291201	G	A	G	A	0.0191056	-0.0336	0.289711	0.2588	FALSE	FALSE	FALSE	finn-b-N14_FEMALEINFERT	7	77496555	0.0214	NA	0.1169	Female infertility || id:finn-b-N14_FEMALEINFERT	Female infertility	Female infertility || ||	TRUE	igd	NA	NA	NA	NA	NA	NA	NA	7	77496555	0.00220768	2.80027e-21	397043	ebi-a-GCST90025958	Sex hormone-binding globulin levels || id:ebi-a-GCST90025958	TRUE	reported	igd	2	TRUE
221	rs4388292	G	T	G	T	0.018337	-0.0113	0.850498	0.8991	FALSE	FALSE	FALSE	finn-b-N14_FEMALEINFERT	6	96083087	0.0312	NA	0.7175	Female infertility || id:finn-b-N14_FEMALEINFERT	Female infertility	Female infertility || ||	TRUE	igd	NA	NA	NA	NA	NA	NA	NA	6	96083087	0.00281807	1.79999e-09	397043	ebi-a-GCST90025958	Sex hormone-binding globulin levels || id:ebi-a-GCST90025958	TRUE	reported	igd	2	TRUE
222	rs440837	G	A	G	A	0.0457672	-0.0142	0.205454	0.2008	FALSE	FALSE	FALSE	finn-b-N14_FEMALEINFERT	8	81461974	0.0235	NA	0.5452	Female infertility || id:finn-b-N14_FEMALEINFERT	Female infertility	Female infertility || ||	TRUE	igd	NA	NA	NA	NA	NA	NA	NA	8	81461974	0.00249001	2.09991e-79	397043	ebi-a-GCST90025958	Sex hormone-binding globulin levels || id:ebi-a-GCST90025958	TRUE	reported	igd	2	TRUE
223	rs445	T	C	T	C	-0.0284671	0.0504	0.0962805	0.05858	FALSE	FALSE	FALSE	finn-b-N14_FEMALEINFERT	7	92408370	0.0404	NA	0.2117	Female infertility || id:finn-b-N14_FEMALEINFERT	Female infertility	Female infertility || ||	TRUE	igd	NA	NA	NA	NA	NA	NA	NA	7	92408370	0.00340323	1.9002e-17	397043	ebi-a-GCST90025958	Sex hormone-binding globulin levels || id:ebi-a-GCST90025958	TRUE	reported	igd	2	TRUE
224	rs4568225	T	C	T	C	0.0171155	-0.0078	0.312971	0.361	FALSE	FALSE	FALSE	finn-b-N14_FEMALEINFERT	4	23898430	0.0195	NA	0.688101	Female infertility || id:finn-b-N14_FEMALEINFERT	Female infertility	Female infertility || ||	TRUE	igd	NA	NA	NA	NA	NA	NA	NA	4	23898430	0.00215964	5.70033e-16	397043	ebi-a-GCST90025958	Sex hormone-binding globulin levels || id:ebi-a-GCST90025958	TRUE	reported	igd	2	TRUE
225	rs459193	G	A	G	A	-0.0362628	0.0151	0.747143	0.6827	FALSE	FALSE	FALSE	finn-b-N14_FEMALEINFERT	5	55806751	0.0202	NA	0.454	Female infertility || id:finn-b-N14_FEMALEINFERT	Female infertility	Female infertility || ||	TRUE	igd	NA	NA	NA	NA	NA	NA	NA	5	55806751	0.00230682	5.30029e-59	397043	ebi-a-GCST90025958	Sex hormone-binding globulin levels || id:ebi-a-GCST90025958	TRUE	reported	igd	2	TRUE
226	rs4633399	C	A	C	A	0.0183833	-0.021	0.907902	0.8867	FALSE	FALSE	FALSE	finn-b-N14_FEMALEINFERT	10	77275555	0.0296	NA	0.4795	Female infertility || id:finn-b-N14_FEMALEINFERT	Female infertility	Female infertility || ||	TRUE	igd	NA	NA	NA	NA	NA	NA	NA	10	77275555	0.00346168	3.09999e-08	397043	ebi-a-GCST90025958	Sex hormone-binding globulin levels || id:ebi-a-GCST90025958	TRUE	reported	igd	2	TRUE
227	rs4711750	A	T	A	T	-0.0220559	0.0078	0.500164	0.5049	FALSE	TRUE	TRUE	finn-b-N14_FEMALEINFERT	6	43757082	0.0189	NA	0.681999	Female infertility || id:finn-b-N14_FEMALEINFERT	Female infertility	Female infertility || ||	TRUE	igd	NA	NA	NA	NA	NA	NA	NA	6	43757082	0.0020117	4.49987e-30	397043	ebi-a-GCST90025958	Sex hormone-binding globulin levels || id:ebi-a-GCST90025958	TRUE	reported	igd	2	FALSE
228	rs4765127	T	G	T	G	0.0231284	-0.0401	0.334361	0.2982	FALSE	FALSE	FALSE	finn-b-N14_FEMALEINFERT	12	124460167	0.0206	NA	0.0512696	Female infertility || id:finn-b-N14_FEMALEINFERT	Female infertility	Female infertility || ||	TRUE	igd	NA	NA	NA	NA	NA	NA	NA	12	124460167	0.00211913	1.59993e-30	397043	ebi-a-GCST90025958	Sex hormone-binding globulin levels || id:ebi-a-GCST90025958	TRUE	reported	igd	2	TRUE
229	rs4804416	G	T	G	T	-0.0367496	0.0422	0.427772	0.3961	FALSE	FALSE	FALSE	finn-b-N14_FEMALEINFERT	19	7223848	0.0192	NA	0.0280899	Female infertility || id:finn-b-N14_FEMALEINFERT	Female infertility	Female infertility || ||	TRUE	igd	NA	NA	NA	NA	NA	NA	NA	19	7223848	0.00202964	1.20005e-79	397043	ebi-a-GCST90025958	Sex hormone-binding globulin levels || id:ebi-a-GCST90025958	TRUE	reported	igd	2	TRUE
230	rs4804833	G	A	G	A	0.0143069	-0.0222	0.595836	0.6215	FALSE	FALSE	FALSE	finn-b-N14_FEMALEINFERT	19	7970635	0.0194	NA	0.2518	Female infertility || id:finn-b-N14_FEMALEINFERT	Female infertility	Female infertility || ||	TRUE	igd	NA	NA	NA	NA	NA	NA	NA	19	7970635	0.00210978	3.29989e-12	397043	ebi-a-GCST90025958	Sex hormone-binding globulin levels || id:ebi-a-GCST90025958	TRUE	reported	igd	2	TRUE
231	rs4806073	C	T	C	T	0.0742675	-0.078	0.932942	0.9366	FALSE	FALSE	FALSE	finn-b-N14_FEMALEINFERT	19	35555190	0.0386	NA	0.0433202	Female infertility || id:finn-b-N14_FEMALEINFERT	Female infertility	Female infertility || ||	TRUE	igd	NA	NA	NA	NA	NA	NA	NA	19	35555190	0.00400946	5.19996e-84	397043	ebi-a-GCST90025958	Sex hormone-binding globulin levels || id:ebi-a-GCST90025958	TRUE	reported	igd	2	TRUE
232	rs4809221	A	G	A	G	-0.0148579	-0.0233	0.670408	0.7395	FALSE	FALSE	FALSE	finn-b-N14_FEMALEINFERT	20	62372706	0.0214	NA	0.2749	Female infertility || id:finn-b-N14_FEMALEINFERT	Female infertility	Female infertility || ||	TRUE	igd	NA	NA	NA	NA	NA	NA	NA	20	62372706	0.00216838	7.00003e-14	397043	ebi-a-GCST90025958	Sex hormone-binding globulin levels || id:ebi-a-GCST90025958	TRUE	reported	igd	2	TRUE
233	rs4841132	G	A	G	A	0.06237	0.031	0.908774	0.8575	FALSE	FALSE	FALSE	finn-b-N14_FEMALEINFERT	8	9183596	0.0283	NA	0.2731	Female infertility || id:finn-b-N14_FEMALEINFERT	Female infertility	Female infertility || ||	TRUE	igd	NA	NA	NA	NA	NA	NA	NA	8	9183596	0.00371042	1.80011e-72	397043	ebi-a-GCST90025958	Sex hormone-binding globulin levels || id:ebi-a-GCST90025958	TRUE	reported	igd	2	TRUE
234	rs4858608	G	T	G	T	-0.0196274	0.0302	0.462853	0.5189	FALSE	FALSE	FALSE	finn-b-N14_FEMALEINFERT	3	24428821	0.0188	NA	0.1092	Female infertility || id:finn-b-N14_FEMALEINFERT	Female infertility	Female infertility || ||	TRUE	igd	NA	NA	NA	NA	NA	NA	NA	3	24428821	0.0020112	1.50003e-24	397043	ebi-a-GCST90025958	Sex hormone-binding globulin levels || id:ebi-a-GCST90025958	TRUE	reported	igd	2	TRUE
235	rs4907236	T	C	T	C	0.0138626	-0.0171	0.282096	0.2002	FALSE	FALSE	FALSE	finn-b-N14_FEMALEINFERT	2	97187605	0.0236	NA	0.4681	Female infertility || id:finn-b-N14_FEMALEINFERT	Female infertility	Female infertility || ||	TRUE	igd	NA	NA	NA	NA	NA	NA	NA	2	97187605	0.0022177	1.99986e-11	397043	ebi-a-GCST90025958	Sex hormone-binding globulin levels || id:ebi-a-GCST90025958	TRUE	reported	igd	2	TRUE
236	rs4925809	T	C	T	C	0.0246432	0.0179	0.467599	0.4492	FALSE	FALSE	FALSE	finn-b-N14_FEMALEINFERT	8	145686313	0.0189	NA	0.3453	Female infertility || id:finn-b-N14_FEMALEINFERT	Female infertility	Female infertility || ||	TRUE	igd	NA	NA	NA	NA	NA	NA	NA	8	145686313	0.00201251	1.10002e-39	397043	ebi-a-GCST90025958	Sex hormone-binding globulin levels || id:ebi-a-GCST90025958	TRUE	reported	igd	2	TRUE
237	rs4950979	A	G	A	G	-0.0188233	0.0009	0.860855	0.8791	FALSE	FALSE	FALSE	finn-b-N14_FEMALEINFERT	1	205052939	0.0288	NA	0.9752	Female infertility || id:finn-b-N14_FEMALEINFERT	Female infertility	Female infertility || ||	TRUE	igd	NA	NA	NA	NA	NA	NA	NA	1	205052939	0.00291714	1.99986e-11	397043	ebi-a-GCST90025958	Sex hormone-binding globulin levels || id:ebi-a-GCST90025958	TRUE	reported	igd	2	TRUE
238	rs543874	G	A	G	A	0.0240665	-0.0358	0.205602	0.1776	FALSE	FALSE	FALSE	finn-b-N14_FEMALEINFERT	1	177889480	0.0245	NA	0.1435	Female infertility || id:finn-b-N14_FEMALEINFERT	Female infertility	Female infertility || ||	TRUE	igd	NA	NA	NA	NA	NA	NA	NA	1	177889480	0.00246852	7.29962e-23	397043	ebi-a-GCST90025958	Sex hormone-binding globulin levels || id:ebi-a-GCST90025958	TRUE	reported	igd	2	TRUE
239	rs555754	A	G	A	G	0.0421637	-0.0256	0.468001	0.4939	FALSE	FALSE	FALSE	finn-b-N14_FEMALEINFERT	6	160769423	0.0188	NA	0.1732	Female infertility || id:finn-b-N14_FEMALEINFERT	Female infertility	Female infertility || ||	TRUE	igd	NA	NA	NA	NA	NA	NA	NA	6	160769423	0.00202293	1.69824e-109	397043	ebi-a-GCST90025958	Sex hormone-binding globulin levels || id:ebi-a-GCST90025958	TRUE	reported	igd	2	TRUE
240	rs55662831	A	G	A	G	0.0971291	0.0011	0.371056	0.3703	FALSE	FALSE	FALSE	finn-b-N14_FEMALEINFERT	17	7630193	0.0197	NA	0.9539	Female infertility || id:finn-b-N14_FEMALEINFERT	Female infertility	Female infertility || ||	TRUE	igd	NA	NA	NA	NA	NA	NA	NA	17	7630193	0.00200002	1e-200	397043	ebi-a-GCST90025958	Sex hormone-binding globulin levels || id:ebi-a-GCST90025958	TRUE	reported	igd	2	TRUE
241	rs55707100	T	C	T	C	-0.152947	0.2028	0.0256461	0.005804	FALSE	FALSE	FALSE	finn-b-N14_FEMALEINFERT	15	43820717	0.1205	NA	0.0921998	Female infertility || id:finn-b-N14_FEMALEINFERT	Female infertility	Female infertility || ||	TRUE	igd	NA	NA	NA	NA	NA	NA	NA	15	43820717	0.00637931	1e-143	397043	ebi-a-GCST90025958	Sex hormone-binding globulin levels || id:ebi-a-GCST90025958	TRUE	reported	igd	2	TRUE
242	rs55744465	T	G	T	G	-0.0124679	0.0266	0.314492	0.3702	FALSE	FALSE	FALSE	finn-b-N14_FEMALEINFERT	2	48632455	0.0195	NA	0.1715	Female infertility || id:finn-b-N14_FEMALEINFERT	Female infertility	Female infertility || ||	TRUE	igd	NA	NA	NA	NA	NA	NA	NA	2	48632455	0.00215304	2.5e-09	397043	ebi-a-GCST90025958	Sex hormone-binding globulin levels || id:ebi-a-GCST90025958	TRUE	reported	igd	2	TRUE
243	rs55770587	T	C	T	C	0.0288607	-0.0473	0.0413414	0.03569	FALSE	FALSE	FALSE	finn-b-N14_FEMALEINFERT	12	49586676	0.0508	NA	0.3516	Female infertility || id:finn-b-N14_FEMALEINFERT	Female infertility	Female infertility || ||	TRUE	igd	NA	NA	NA	NA	NA	NA	NA	12	49586676	0.00502895	1.89998e-08	397043	ebi-a-GCST90025958	Sex hormone-binding globulin levels || id:ebi-a-GCST90025958	TRUE	reported	igd	2	TRUE
244	rs55840085	A	G	A	G	0.0202749	0.0288	0.355505	0.3364	FALSE	FALSE	FALSE	finn-b-N14_FEMALEINFERT	8	42339634	0.0199	NA	0.1475	Female infertility || id:finn-b-N14_FEMALEINFERT	Female infertility	Female infertility || ||	TRUE	igd	NA	NA	NA	NA	NA	NA	NA	8	42339634	0.00209775	5.40008e-27	397043	ebi-a-GCST90025958	Sex hormone-binding globulin levels || id:ebi-a-GCST90025958	TRUE	reported	igd	2	TRUE
245	rs56033865	A	G	A	G	0.0189802	-0.026	0.103472	0.09242	FALSE	FALSE	FALSE	finn-b-N14_FEMALEINFERT	6	41039100	0.0326	NA	0.4242	Female infertility || id:finn-b-N14_FEMALEINFERT	Female infertility	Female infertility || ||	TRUE	igd	NA	NA	NA	NA	NA	NA	NA	6	41039100	0.00331848	1.5e-08	397043	ebi-a-GCST90025958	Sex hormone-binding globulin levels || id:ebi-a-GCST90025958	TRUE	reported	igd	2	TRUE
246	rs56046429	C	T	C	T	-0.0151357	0.0126	0.222481	0.1639	FALSE	FALSE	FALSE	finn-b-N14_FEMALEINFERT	12	46075602	0.0255	NA	0.621001	Female infertility || id:finn-b-N14_FEMALEINFERT	Female infertility	Female infertility || ||	TRUE	igd	NA	NA	NA	NA	NA	NA	NA	12	46075602	0.00244345	1.79999e-10	397043	ebi-a-GCST90025958	Sex hormone-binding globulin levels || id:ebi-a-GCST90025958	TRUE	reported	igd	2	TRUE
247	rs56196860	A	C	A	C	0.0594641	-0.0021	0.0306666	0.01276	FALSE	FALSE	FALSE	finn-b-N14_FEMALEINFERT	12	2908330	0.087	NA	0.9806	Female infertility || id:finn-b-N14_FEMALEINFERT	Female infertility	Female infertility || ||	TRUE	igd	NA	NA	NA	NA	NA	NA	NA	12	2908330	0.00632483	1e-22	397043	ebi-a-GCST90025958	Sex hormone-binding globulin levels || id:ebi-a-GCST90025958	TRUE	reported	igd	2	TRUE
248	rs57310685	C	T	C	T	0.0119248	-0.0038	0.382644	0.4169	FALSE	FALSE	FALSE	finn-b-N14_FEMALEINFERT	12	124606941	0.019	NA	0.8429	Female infertility || id:finn-b-N14_FEMALEINFERT	Female infertility	Female infertility || ||	TRUE	igd	NA	NA	NA	NA	NA	NA	NA	12	124606941	0.0020563	2.30001e-09	397043	ebi-a-GCST90025958	Sex hormone-binding globulin levels || id:ebi-a-GCST90025958	TRUE	reported	igd	2	TRUE
249	rs57400569	A	G	A	G	0.0164966	0.0089	0.214565	0.3227	FALSE	FALSE	FALSE	finn-b-N14_FEMALEINFERT	4	89752276	0.0201	NA	0.6583	Female infertility || id:finn-b-N14_FEMALEINFERT	Female infertility	Female infertility || ||	TRUE	igd	NA	NA	NA	NA	NA	NA	NA	4	89752276	0.00243935	1.40001e-10	397043	ebi-a-GCST90025958	Sex hormone-binding globulin levels || id:ebi-a-GCST90025958	TRUE	reported	igd	2	TRUE
250	rs5745687	T	C	T	C	0.0354454	-0.0299	0.065697	0.0414	FALSE	FALSE	FALSE	finn-b-N14_FEMALEINFERT	7	81359051	0.0473	NA	0.5278	Female infertility || id:finn-b-N14_FEMALEINFERT	Female infertility	Female infertility || ||	TRUE	igd	NA	NA	NA	NA	NA	NA	NA	7	81359051	0.00407193	3.69999e-20	397043	ebi-a-GCST90025958	Sex hormone-binding globulin levels || id:ebi-a-GCST90025958	TRUE	reported	igd	2	TRUE
251	rs57467915	A	G	A	G	-0.0567963	0.0655	0.0147766	0.01769	FALSE	FALSE	FALSE	finn-b-N14_FEMALEINFERT	2	220081416	0.0717	NA	0.361	Female infertility || id:finn-b-N14_FEMALEINFERT	Female infertility	Female infertility || ||	TRUE	igd	NA	NA	NA	NA	NA	NA	NA	2	220081416	0.00859704	1e-11	397043	ebi-a-GCST90025958	Sex hormone-binding globulin levels || id:ebi-a-GCST90025958	TRUE	reported	igd	2	TRUE
252	rs5751777	T	C	T	C	-0.0192258	-0.0359	0.586367	0.64	FALSE	FALSE	FALSE	finn-b-N14_FEMALEINFERT	22	24267047	0.0195	NA	0.0652499	Female infertility || id:finn-b-N14_FEMALEINFERT	Female infertility	Female infertility || ||	TRUE	igd	NA	NA	NA	NA	NA	NA	NA	22	24267047	0.00204779	7.89951e-22	397043	ebi-a-GCST90025958	Sex hormone-binding globulin levels || id:ebi-a-GCST90025958	TRUE	reported	igd	2	TRUE
253	rs5757169	A	G	A	G	-0.0124503	-0.0319	0.30528	0.353	FALSE	FALSE	FALSE	finn-b-N14_FEMALEINFERT	22	39007174	0.0196	NA	0.1036	Female infertility || id:finn-b-N14_FEMALEINFERT	Female infertility	Female infertility || ||	TRUE	igd	TRUE	rs5757169	rs5757177	A	G	C	A	22	39003495	0.00219844	2.39999e-09	397043	ebi-a-GCST90025958	Sex hormone-binding globulin levels || id:ebi-a-GCST90025958	TRUE	reported	igd	2	TRUE
254	rs58263961	T	C	T	C	0.0146473	-0.0057	0.19247	0.2059	FALSE	FALSE	FALSE	finn-b-N14_FEMALEINFERT	6	139220712	0.0232	NA	0.8055	Female infertility || id:finn-b-N14_FEMALEINFERT	Female infertility	Female infertility || ||	TRUE	igd	NA	NA	NA	NA	NA	NA	NA	6	139220712	0.00255074	6.29999e-09	397043	ebi-a-GCST90025958	Sex hormone-binding globulin levels || id:ebi-a-GCST90025958	TRUE	reported	igd	2	TRUE
255	rs59774409	T	C	T	C	0.0516402	0.0165	0.0819627	0.04511	FALSE	FALSE	FALSE	finn-b-N14_FEMALEINFERT	19	50016748	0.0456	NA	0.7165	Female infertility || id:finn-b-N14_FEMALEINFERT	Female infertility	Female infertility || ||	TRUE	igd	NA	NA	NA	NA	NA	NA	NA	19	50016748	0.00367013	2.29985e-46	397043	ebi-a-GCST90025958	Sex hormone-binding globulin levels || id:ebi-a-GCST90025958	TRUE	reported	igd	2	TRUE
256	rs61154548	T	C	T	C	-0.0334288	-0.0947	0.0557763	0.02823	FALSE	FALSE	FALSE	finn-b-N14_FEMALEINFERT	5	56224720	0.0566	NA	0.0943192	Female infertility || id:finn-b-N14_FEMALEINFERT	Female infertility	Female infertility || ||	TRUE	igd	NA	NA	NA	NA	NA	NA	NA	5	56224720	0.00437791	2.60016e-14	397043	ebi-a-GCST90025958	Sex hormone-binding globulin levels || id:ebi-a-GCST90025958	TRUE	reported	igd	2	TRUE
257	rs6129800	A	G	A	G	0.0256138	0.0087	0.22312	0.248	FALSE	FALSE	FALSE	finn-b-N14_FEMALEINFERT	20	39914030	0.0217	NA	0.6891	Female infertility || id:finn-b-N14_FEMALEINFERT	Female infertility	Female infertility || ||	TRUE	igd	NA	NA	NA	NA	NA	NA	NA	20	39914030	0.00241957	6.79986e-28	397043	ebi-a-GCST90025958	Sex hormone-binding globulin levels || id:ebi-a-GCST90025958	TRUE	reported	igd	2	TRUE
258	rs6142206	A	G	A	G	-0.0145041	-0.0097	0.420918	0.4738	FALSE	FALSE	FALSE	finn-b-N14_FEMALEINFERT	20	33212055	0.0188	NA	0.6048	Female infertility || id:finn-b-N14_FEMALEINFERT	Female infertility	Female infertility || ||	TRUE	igd	NA	NA	NA	NA	NA	NA	NA	20	33212055	0.00204237	2.80027e-14	397043	ebi-a-GCST90025958	Sex hormone-binding globulin levels || id:ebi-a-GCST90025958	TRUE	reported	igd	2	TRUE
259	rs61754233	C	G	C	G	0.0356787	0.05	0.0198595	0.01854	FALSE	TRUE	FALSE	finn-b-N14_FEMALEINFERT	12	77439823	0.07	NA	0.475	Female infertility || id:finn-b-N14_FEMALEINFERT	Female infertility	Female infertility || ||	TRUE	igd	NA	NA	NA	NA	NA	NA	NA	12	77439823	0.00726105	4.09996e-09	397043	ebi-a-GCST90025958	Sex hormone-binding globulin levels || id:ebi-a-GCST90025958	TRUE	reported	igd	2	TRUE
260	rs61856594	G	A	G	A	0.0110038	0.023	0.296207	0.2656	FALSE	FALSE	FALSE	finn-b-N14_FEMALEINFERT	10	52637925	0.0212	NA	0.2778	Female infertility || id:finn-b-N14_FEMALEINFERT	Female infertility	Female infertility || ||	TRUE	igd	NA	NA	NA	NA	NA	NA	NA	10	52637925	0.00218859	4.30002e-08	397043	ebi-a-GCST90025958	Sex hormone-binding globulin levels || id:ebi-a-GCST90025958	TRUE	reported	igd	2	TRUE
261	rs61935492	G	T	G	T	-0.0276983	-0.0216	0.12737	0.177	FALSE	FALSE	FALSE	finn-b-N14_FEMALEINFERT	12	93613541	0.0248	NA	0.3829	Female infertility || id:finn-b-N14_FEMALEINFERT	Female infertility	Female infertility || ||	TRUE	igd	NA	NA	NA	NA	NA	NA	NA	12	93613541	0.00300482	4.79954e-23	397043	ebi-a-GCST90025958	Sex hormone-binding globulin levels || id:ebi-a-GCST90025958	TRUE	reported	igd	2	TRUE
262	rs62292896	A	G	A	G	-0.0162734	0.0472	0.13107	0.1632	FALSE	FALSE	FALSE	finn-b-N14_FEMALEINFERT	3	132186187	0.0254	NA	0.0628695	Female infertility || id:finn-b-N14_FEMALEINFERT	Female infertility	Female infertility || ||	TRUE	igd	NA	NA	NA	NA	NA	NA	NA	3	132186187	0.00298508	1.40001e-09	397043	ebi-a-GCST90025958	Sex hormone-binding globulin levels || id:ebi-a-GCST90025958	TRUE	reported	igd	2	TRUE
263	rs62433130	T	C	T	C	-0.0190559	0.0269	0.12241	0.08859	FALSE	FALSE	FALSE	finn-b-N14_FEMALEINFERT	7	1026520	0.0332	NA	0.4183	Female infertility || id:finn-b-N14_FEMALEINFERT	Female infertility	Female infertility || ||	TRUE	igd	NA	NA	NA	NA	NA	NA	NA	7	1026520	0.00307156	3.80014e-12	397043	ebi-a-GCST90025958	Sex hormone-binding globulin levels || id:ebi-a-GCST90025958	TRUE	reported	igd	2	TRUE
264	rs62576339	C	T	C	T	0.0298708	-0.0194	0.240059	0.2413	FALSE	FALSE	FALSE	finn-b-N14_FEMALEINFERT	9	137264346	0.0219	NA	0.374	Female infertility || id:finn-b-N14_FEMALEINFERT	Female infertility	Female infertility || ||	TRUE	igd	NA	NA	NA	NA	NA	NA	NA	9	137264346	0.00235372	8.99912e-38	397043	ebi-a-GCST90025958	Sex hormone-binding globulin levels || id:ebi-a-GCST90025958	TRUE	reported	igd	2	TRUE
265	rs62577365	T	C	T	C	-0.0273521	0.0511	0.0535655	0.05306	FALSE	FALSE	FALSE	finn-b-N14_FEMALEINFERT	9	137019331	0.0423	NA	0.227	Female infertility || id:finn-b-N14_FEMALEINFERT	Female infertility	Female infertility || ||	TRUE	igd	NA	NA	NA	NA	NA	NA	NA	9	137019331	0.00446658	6.4998e-11	397043	ebi-a-GCST90025958	Sex hormone-binding globulin levels || id:ebi-a-GCST90025958	TRUE	reported	igd	2	TRUE
266	rs62580767	C	T	C	T	0.0266015	0.0438	0.180597	0.1066	FALSE	FALSE	FALSE	finn-b-N14_FEMALEINFERT	9	113035152	0.0304	NA	0.1499	Female infertility || id:finn-b-N14_FEMALEINFERT	Female infertility	Female infertility || ||	TRUE	igd	NA	NA	NA	NA	NA	NA	NA	9	113035152	0.00261273	5.19996e-30	397043	ebi-a-GCST90025958	Sex hormone-binding globulin levels || id:ebi-a-GCST90025958	TRUE	reported	igd	2	TRUE
267	rs62618693	T	C	T	C	0.0414741	0.0043	0.0442326	0.02569	FALSE	FALSE	FALSE	finn-b-N14_FEMALEINFERT	11	32956492	0.0596	NA	0.9424	Female infertility || id:finn-b-N14_FEMALEINFERT	Female infertility	Female infertility || ||	TRUE	igd	NA	NA	NA	NA	NA	NA	NA	11	32956492	0.00496366	8.99912e-18	397043	ebi-a-GCST90025958	Sex hormone-binding globulin levels || id:ebi-a-GCST90025958	TRUE	reported	igd	2	TRUE
268	rs628751	A	C	A	C	0.0129359	-0.0202	0.520748	0.479	FALSE	FALSE	FALSE	finn-b-N14_FEMALEINFERT	6	139838419	0.0188	NA	0.2831	Female infertility || id:finn-b-N14_FEMALEINFERT	Female infertility	Female infertility || ||	TRUE	igd	NA	NA	NA	NA	NA	NA	NA	6	139838419	0.00201163	4.10015e-11	397043	ebi-a-GCST90025958	Sex hormone-binding globulin levels || id:ebi-a-GCST90025958	TRUE	reported	igd	2	TRUE
269	rs638971	A	G	A	G	0.0763495	-0.0117	0.993354	0.9447	FALSE	FALSE	FALSE	finn-b-N14_FEMALEINFERT	19	56593811	0.0415	NA	0.7778	Female infertility || id:finn-b-N14_FEMALEINFERT	Female infertility	Female infertility || ||	TRUE	igd	NA	NA	NA	NA	NA	NA	NA	19	56593811	0.0123779	3.29997e-09	397043	ebi-a-GCST90025958	Sex hormone-binding globulin levels || id:ebi-a-GCST90025958	TRUE	reported	igd	2	TRUE
270	rs6415788	T	G	T	G	-0.0137581	-0.0065	0.597182	0.6636	FALSE	FALSE	FALSE	finn-b-N14_FEMALEINFERT	9	4118111	0.02	NA	0.7435	Female infertility || id:finn-b-N14_FEMALEINFERT	Female infertility	Female infertility || ||	TRUE	igd	NA	NA	NA	NA	NA	NA	NA	9	4118111	0.00206684	1.9002e-12	397043	ebi-a-GCST90025958	Sex hormone-binding globulin levels || id:ebi-a-GCST90025958	TRUE	reported	igd	2	TRUE
271	rs6424245	C	A	C	A	0.0107333	-0.0172	0.440021	0.5502	FALSE	FALSE	FALSE	finn-b-N14_FEMALEINFERT	1	232784258	0.0189	NA	0.3634	Female infertility || id:finn-b-N14_FEMALEINFERT	Female infertility	Female infertility || ||	TRUE	igd	NA	NA	NA	NA	NA	NA	NA	1	232784258	0.00200757	1.09999e-08	397043	ebi-a-GCST90025958	Sex hormone-binding globulin levels || id:ebi-a-GCST90025958	TRUE	reported	igd	2	TRUE
272	rs6445064	G	A	G	A	0.014524	-0.0135	0.668939	0.6884	FALSE	FALSE	FALSE	finn-b-N14_FEMALEINFERT	3	172206980	0.0202	NA	0.5048	Female infertility || id:finn-b-N14_FEMALEINFERT	Female infertility	Female infertility || ||	TRUE	igd	NA	NA	NA	NA	NA	NA	NA	3	172206980	0.00212706	5.60003e-10	397043	ebi-a-GCST90025958	Sex hormone-binding globulin levels || id:ebi-a-GCST90025958	TRUE	reported	igd	2	TRUE
273	rs645040	T	G	T	G	-0.0655117	0.0091	0.773075	0.8523	FALSE	FALSE	FALSE	finn-b-N14_FEMALEINFERT	3	135926622	0.0266	NA	0.732799	Female infertility || id:finn-b-N14_FEMALEINFERT	Female infertility	Female infertility || ||	TRUE	igd	NA	NA	NA	NA	NA	NA	NA	3	135926622	0.00239357	5.59758e-179	397043	ebi-a-GCST90025958	Sex hormone-binding globulin levels || id:ebi-a-GCST90025958	TRUE	reported	igd	2	TRUE
274	rs6479896	C	T	C	T	0.131071	-0.0168	0.47363	0.4725	FALSE	FALSE	FALSE	finn-b-N14_FEMALEINFERT	10	65126832	0.0188	NA	0.3712	Female infertility || id:finn-b-N14_FEMALEINFERT	Female infertility	Female infertility || ||	TRUE	igd	NA	NA	NA	NA	NA	NA	NA	10	65126832	0.00200139	1e-200	397043	ebi-a-GCST90025958	Sex hormone-binding globulin levels || id:ebi-a-GCST90025958	TRUE	reported	igd	2	TRUE
275	rs6486122	T	C	T	C	-0.0253949	0.0027	0.689139	0.5379	FALSE	FALSE	FALSE	finn-b-N14_FEMALEINFERT	11	13361524	0.0189	NA	0.8853	Female infertility || id:finn-b-N14_FEMALEINFERT	Female infertility	Female infertility || ||	TRUE	igd	NA	NA	NA	NA	NA	NA	NA	11	13361524	0.00217054	5.60015e-36	397043	ebi-a-GCST90025958	Sex hormone-binding globulin levels || id:ebi-a-GCST90025958	TRUE	reported	igd	2	TRUE
276	rs6489190	T	C	T	C	0.0126315	0.034	0.206445	0.1939	FALSE	FALSE	FALSE	finn-b-N14_FEMALEINFERT	12	123153825	0.024	NA	0.1562	Female infertility || id:finn-b-N14_FEMALEINFERT	Female infertility	Female infertility || ||	TRUE	igd	NA	NA	NA	NA	NA	NA	NA	12	123153825	0.00247179	1e-08	397043	ebi-a-GCST90025958	Sex hormone-binding globulin levels || id:ebi-a-GCST90025958	TRUE	reported	igd	2	TRUE
277	rs6557781	C	T	C	T	0.0151942	-0.0193	0.835477	0.8142	FALSE	FALSE	FALSE	finn-b-N14_FEMALEINFERT	8	21937667	0.0242	NA	0.4262	Female infertility || id:finn-b-N14_FEMALEINFERT	Female infertility	Female infertility || ||	TRUE	igd	NA	NA	NA	NA	NA	NA	NA	8	21937667	0.00283458	2.30001e-08	397043	ebi-a-GCST90025958	Sex hormone-binding globulin levels || id:ebi-a-GCST90025958	TRUE	reported	igd	2	TRUE
278	rs66720010	G	A	G	A	0.0319913	-0.0006	0.372372	0.5243	FALSE	FALSE	FALSE	finn-b-N14_FEMALEINFERT	16	83979322	0.0189	NA	0.9739	Female infertility || id:finn-b-N14_FEMALEINFERT	Female infertility	Female infertility || ||	TRUE	igd	NA	NA	NA	NA	NA	NA	NA	16	83979322	0.00208358	8.10028e-57	397043	ebi-a-GCST90025958	Sex hormone-binding globulin levels || id:ebi-a-GCST90025958	TRUE	reported	igd	2	TRUE
279	rs67199213	G	A	G	A	-0.029583	0.0296	0.260951	0.2503	FALSE	FALSE	FALSE	finn-b-N14_FEMALEINFERT	5	53290648	0.0217	NA	0.1742	Female infertility || id:finn-b-N14_FEMALEINFERT	Female infertility	Female infertility || ||	TRUE	igd	NA	NA	NA	NA	NA	NA	NA	5	53290648	0.00228802	1.59993e-43	397043	ebi-a-GCST90025958	Sex hormone-binding globulin levels || id:ebi-a-GCST90025958	TRUE	reported	igd	2	TRUE
280	rs6720394	G	T	G	T	0.0193464	-0.0011	0.110298	0.116	FALSE	FALSE	FALSE	finn-b-N14_FEMALEINFERT	2	111989372	0.0292	NA	0.9707	Female infertility || id:finn-b-N14_FEMALEINFERT	Female infertility	Female infertility || ||	TRUE	igd	NA	NA	NA	NA	NA	NA	NA	2	111989372	0.003182	1.39991e-11	397043	ebi-a-GCST90025958	Sex hormone-binding globulin levels || id:ebi-a-GCST90025958	TRUE	reported	igd	2	TRUE
281	rs6736913	G	A	G	A	-0.0804034	0.0572	0.976862	0.9816	FALSE	FALSE	FALSE	finn-b-N14_FEMALEINFERT	2	42510018	0.0695	NA	0.4107	Female infertility || id:finn-b-N14_FEMALEINFERT	Female infertility	Female infertility || ||	TRUE	igd	NA	NA	NA	NA	NA	NA	NA	2	42510018	0.00705593	1.50003e-33	397043	ebi-a-GCST90025958	Sex hormone-binding globulin levels || id:ebi-a-GCST90025958	TRUE	reported	igd	2	TRUE
282	rs6755571	A	C	A	C	-0.0301056	-0.0242	0.066311	0.0302	FALSE	FALSE	FALSE	finn-b-N14_FEMALEINFERT	2	234627536	0.0547	NA	0.6581	Female infertility || id:finn-b-N14_FEMALEINFERT	Female infertility	Female infertility || ||	TRUE	igd	NA	NA	NA	NA	NA	NA	NA	2	234627536	0.00403164	2.70023e-14	397043	ebi-a-GCST90025958	Sex hormone-binding globulin levels || id:ebi-a-GCST90025958	TRUE	reported	igd	2	TRUE
283	rs6756943	A	G	A	G	-0.0440705	-0.0226	0.698799	0.763	FALSE	FALSE	FALSE	finn-b-N14_FEMALEINFERT	2	64926764	0.0221	NA	0.3059	Female infertility || id:finn-b-N14_FEMALEINFERT	Female infertility	Female infertility || ||	TRUE	igd	NA	NA	NA	NA	NA	NA	NA	2	64926764	0.00217335	1.50003e-97	397043	ebi-a-GCST90025958	Sex hormone-binding globulin levels || id:ebi-a-GCST90025958	TRUE	reported	igd	2	TRUE
284	rs67611724	T	C	T	C	-0.0335632	-0.0013	0.154977	0.1637	FALSE	FALSE	FALSE	finn-b-N14_FEMALEINFERT	20	32308275	0.0255	NA	0.96	Female infertility || id:finn-b-N14_FEMALEINFERT	Female infertility	Female infertility || ||	TRUE	igd	NA	NA	NA	NA	NA	NA	NA	20	32308275	0.00278365	3.10027e-35	397043	ebi-a-GCST90025958	Sex hormone-binding globulin levels || id:ebi-a-GCST90025958	TRUE	reported	igd	2	TRUE
285	rs6797405	A	G	A	G	0.0133459	-0.0054	0.636675	0.6553	FALSE	FALSE	FALSE	finn-b-N14_FEMALEINFERT	3	149974370	0.0198	NA	0.7862	Female infertility || id:finn-b-N14_FEMALEINFERT	Female infertility	Female infertility || ||	TRUE	igd	NA	NA	NA	NA	NA	NA	NA	3	149974370	0.00208442	1.9002e-11	397043	ebi-a-GCST90025958	Sex hormone-binding globulin levels || id:ebi-a-GCST90025958	TRUE	reported	igd	2	TRUE
286	rs6798189	A	G	A	G	0.0145595	-0.0364	0.265048	0.182	FALSE	FALSE	FALSE	finn-b-N14_FEMALEINFERT	3	123095312	0.0244	NA	0.1351	Female infertility || id:finn-b-N14_FEMALEINFERT	Female infertility	Female infertility || ||	TRUE	igd	NA	NA	NA	NA	NA	NA	NA	3	123095312	0.00227091	5.60015e-12	397043	ebi-a-GCST90025958	Sex hormone-binding globulin levels || id:ebi-a-GCST90025958	TRUE	reported	igd	2	TRUE
287	rs6809436	G	T	G	T	-0.0202434	-0.0918	0.080813	0.05863	FALSE	FALSE	FALSE	finn-b-N14_FEMALEINFERT	3	101177848	0.0401	NA	0.0218998	Female infertility || id:finn-b-N14_FEMALEINFERT	Female infertility	Female infertility || ||	TRUE	igd	NA	NA	NA	NA	NA	NA	NA	3	101177848	0.00371263	3.79997e-09	397043	ebi-a-GCST90025958	Sex hormone-binding globulin levels || id:ebi-a-GCST90025958	TRUE	reported	igd	2	TRUE
288	rs6812193	T	C	T	C	0.0303929	-0.038	0.375755	0.3427	FALSE	FALSE	FALSE	finn-b-N14_FEMALEINFERT	4	77198986	0.0198	NA	0.0552599	Female infertility || id:finn-b-N14_FEMALEINFERT	Female infertility	Female infertility || ||	TRUE	igd	NA	NA	NA	NA	NA	NA	NA	4	77198986	0.00206649	2.70023e-53	397043	ebi-a-GCST90025958	Sex hormone-binding globulin levels || id:ebi-a-GCST90025958	TRUE	reported	igd	2	TRUE
289	rs6831256	G	A	G	A	0.0471454	-0.003	0.422737	0.3526	FALSE	FALSE	FALSE	finn-b-N14_FEMALEINFERT	4	3473139	0.0197	NA	0.8792	Female infertility || id:finn-b-N14_FEMALEINFERT	Female infertility	Female infertility || ||	TRUE	igd	NA	NA	NA	NA	NA	NA	NA	4	3473139	0.00202852	3.1989e-128	397043	ebi-a-GCST90025958	Sex hormone-binding globulin levels || id:ebi-a-GCST90025958	TRUE	reported	igd	2	TRUE
290	rs6861681	A	G	A	G	-0.0170834	-0.0213	0.30194	0.4119	FALSE	FALSE	FALSE	finn-b-N14_FEMALEINFERT	5	173362458	0.0191	NA	0.2648	Female infertility || id:finn-b-N14_FEMALEINFERT	Female infertility	Female infertility || ||	TRUE	igd	NA	NA	NA	NA	NA	NA	NA	5	173362458	0.00218527	3.50026e-17	397043	ebi-a-GCST90025958	Sex hormone-binding globulin levels || id:ebi-a-GCST90025958	TRUE	reported	igd	2	TRUE
291	rs6939861	A	G	A	G	-0.0340709	0.0226	0.26149	0.2611	FALSE	FALSE	FALSE	finn-b-N14_FEMALEINFERT	6	41703041	0.0217	NA	0.2968	Female infertility || id:finn-b-N14_FEMALEINFERT	Female infertility	Female infertility || ||	TRUE	igd	NA	NA	NA	NA	NA	NA	NA	6	41703041	0.00231398	2.80027e-51	397043	ebi-a-GCST90025958	Sex hormone-binding globulin levels || id:ebi-a-GCST90025958	TRUE	reported	igd	2	TRUE
292	rs7015812	G	C	G	C	0.012039	0.0287	0.414876	0.4156	FALSE	TRUE	FALSE	finn-b-N14_FEMALEINFERT	8	145079534	0.019	NA	0.1315	Female infertility || id:finn-b-N14_FEMALEINFERT	Female infertility	Female infertility || ||	TRUE	igd	NA	NA	NA	NA	NA	NA	NA	8	145079534	0.00203957	9.90011e-10	397043	ebi-a-GCST90025958	Sex hormone-binding globulin levels || id:ebi-a-GCST90025958	TRUE	reported	igd	2	TRUE
293	rs7026694	C	T	C	T	0.0207694	-0.0147	0.0792787	0.04353	FALSE	FALSE	FALSE	finn-b-N14_FEMALEINFERT	9	13584784	0.0459	NA	0.749	Female infertility || id:finn-b-N14_FEMALEINFERT	Female infertility	Female infertility || ||	TRUE	igd	NA	NA	NA	NA	NA	NA	NA	9	13584784	0.00371505	1.7e-08	397043	ebi-a-GCST90025958	Sex hormone-binding globulin levels || id:ebi-a-GCST90025958	TRUE	reported	igd	2	TRUE
294	rs7109616	T	C	T	C	-0.0386818	0.0215	0.0246149	0.07038	FALSE	FALSE	FALSE	finn-b-N14_FEMALEINFERT	11	59574345	0.0373	NA	0.5654	Female infertility || id:finn-b-N14_FEMALEINFERT	Female infertility	Female infertility || ||	TRUE	igd	NA	NA	NA	NA	NA	NA	NA	11	59574345	0.00651461	3.40001e-09	397043	ebi-a-GCST90025958	Sex hormone-binding globulin levels || id:ebi-a-GCST90025958	TRUE	reported	igd	2	TRUE
295	rs7134375	A	C	A	C	0.0143024	0.0036	0.431393	0.4089	FALSE	FALSE	FALSE	finn-b-N14_FEMALEINFERT	12	20473758	0.0191	NA	0.8492	Female infertility || id:finn-b-N14_FEMALEINFERT	Female infertility	Female infertility || ||	TRUE	igd	NA	NA	NA	NA	NA	NA	NA	12	20473758	0.00201827	2.49977e-12	397043	ebi-a-GCST90025958	Sex hormone-binding globulin levels || id:ebi-a-GCST90025958	TRUE	reported	igd	2	TRUE
296	rs7161750	C	A	C	A	-0.0593281	0.0104	0.105541	0.06477	FALSE	FALSE	FALSE	finn-b-N14_FEMALEINFERT	15	53163782	0.038	NA	0.783401	Female infertility || id:finn-b-N14_FEMALEINFERT	Female infertility	Female infertility || ||	TRUE	igd	NA	NA	NA	NA	NA	NA	NA	15	53163782	0.00327022	2.19989e-74	397043	ebi-a-GCST90025958	Sex hormone-binding globulin levels || id:ebi-a-GCST90025958	TRUE	reported	igd	2	TRUE
297	rs7175361	A	G	A	G	0.0222105	0.0259	0.15867	0.1691	FALSE	FALSE	FALSE	finn-b-N14_FEMALEINFERT	15	41048058	0.0251	NA	0.3025	Female infertility || id:finn-b-N14_FEMALEINFERT	Female infertility	Female infertility || ||	TRUE	igd	NA	NA	NA	NA	NA	NA	NA	15	41048058	0.00275146	6.4003e-17	397043	ebi-a-GCST90025958	Sex hormone-binding globulin levels || id:ebi-a-GCST90025958	TRUE	reported	igd	2	TRUE
298	rs7220814	G	A	G	A	-0.0396407	-0.0315	0.061345	0.04753	FALSE	FALSE	FALSE	finn-b-N14_FEMALEINFERT	17	7290695	0.0441	NA	0.4749	Female infertility || id:finn-b-N14_FEMALEINFERT	Female infertility	Female infertility || ||	TRUE	igd	NA	NA	NA	NA	NA	NA	NA	17	7290695	0.00404019	1.50003e-24	397043	ebi-a-GCST90025958	Sex hormone-binding globulin levels || id:ebi-a-GCST90025958	TRUE	reported	igd	2	TRUE
299	rs724577	C	A	C	A	-0.0189375	0.0104	0.738774	0.6725	FALSE	FALSE	FALSE	finn-b-N14_FEMALEINFERT	4	17993410	0.02	NA	0.6051	Female infertility || id:finn-b-N14_FEMALEINFERT	Female infertility	Female infertility || ||	TRUE	igd	NA	NA	NA	NA	NA	NA	NA	4	17993410	0.00227752	1.10002e-16	397043	ebi-a-GCST90025958	Sex hormone-binding globulin levels || id:ebi-a-GCST90025958	TRUE	reported	igd	2	TRUE
300	rs72631343	G	C	G	C	-0.0219298	-0.0114	0.128936	0.1441	FALSE	TRUE	FALSE	finn-b-N14_FEMALEINFERT	17	67191270	0.0268	NA	0.669599	Female infertility || id:finn-b-N14_FEMALEINFERT	Female infertility	Female infertility || ||	TRUE	igd	NA	NA	NA	NA	NA	NA	NA	17	67191270	0.00287384	7.59976e-14	397043	ebi-a-GCST90025958	Sex hormone-binding globulin levels || id:ebi-a-GCST90025958	TRUE	reported	igd	2	TRUE
301	rs72663933	C	T	C	T	-0.0158543	-0.0044	0.132954	0.1193	FALSE	FALSE	FALSE	finn-b-N14_FEMALEINFERT	8	71075113	0.029	NA	0.8795	Female infertility || id:finn-b-N14_FEMALEINFERT	Female infertility	Female infertility || ||	TRUE	igd	NA	NA	NA	NA	NA	NA	NA	8	71075113	0.00297328	9.29994e-09	397043	ebi-a-GCST90025958	Sex hormone-binding globulin levels || id:ebi-a-GCST90025958	TRUE	reported	igd	2	TRUE
302	rs72670345	T	C	T	C	0.0386548	0.0329	0.0528547	0.1053	FALSE	FALSE	FALSE	finn-b-N14_FEMALEINFERT	4	110025606	0.0307	NA	0.2842	Female infertility || id:finn-b-N14_FEMALEINFERT	Female infertility	Female infertility || ||	TRUE	igd	NA	NA	NA	NA	NA	NA	NA	4	110025606	0.00447298	1.10002e-16	397043	ebi-a-GCST90025958	Sex hormone-binding globulin levels || id:ebi-a-GCST90025958	TRUE	reported	igd	2	TRUE
303	rs72683923	C	T	C	T	0.0738895	-0.1113	0.0197173	0.01155	FALSE	FALSE	FALSE	finn-b-N14_FEMALEINFERT	14	50735947	0.089	NA	0.2111	Female infertility || id:finn-b-N14_FEMALEINFERT	Female infertility	Female infertility || ||	TRUE	igd	NA	NA	NA	NA	NA	NA	NA	14	50735947	0.00744304	5.60015e-27	397043	ebi-a-GCST90025958	Sex hormone-binding globulin levels || id:ebi-a-GCST90025958	TRUE	reported	igd	2	TRUE
304	rs727428	C	T	C	T	0.236988	-0.0153	0.556117	0.6139	FALSE	FALSE	FALSE	finn-b-N14_FEMALEINFERT	17	7537792	0.0193	NA	0.4284	Female infertility || id:finn-b-N14_FEMALEINFERT	Female infertility	Female infertility || ||	TRUE	igd	NA	NA	NA	NA	NA	NA	NA	17	7537792	0.0019417	1e-200	397043	ebi-a-GCST90025958	Sex hormone-binding globulin levels || id:ebi-a-GCST90025958	TRUE	reported	igd	2	TRUE
305	rs72743115	C	A	C	A	-0.0806144	0.0602	0.0405754	0.05293	FALSE	FALSE	FALSE	finn-b-N14_FEMALEINFERT	15	53759611	0.0424	NA	0.1554	Female infertility || id:finn-b-N14_FEMALEINFERT	Female infertility	Female infertility || ||	TRUE	igd	NA	NA	NA	NA	NA	NA	NA	15	53759611	0.00509558	5.90065e-61	397043	ebi-a-GCST90025958	Sex hormone-binding globulin levels || id:ebi-a-GCST90025958	TRUE	reported	igd	2	TRUE
306	rs72751639	A	G	A	G	-0.0282582	-0.0175	0.0690727	0.04211	FALSE	FALSE	FALSE	finn-b-N14_FEMALEINFERT	15	83219900	0.0466	NA	0.7065	Female infertility || id:finn-b-N14_FEMALEINFERT	Female infertility	Female infertility || ||	TRUE	igd	NA	NA	NA	NA	NA	NA	NA	15	83219900	0.00395963	2.39994e-11	397043	ebi-a-GCST90025958	Sex hormone-binding globulin levels || id:ebi-a-GCST90025958	TRUE	reported	igd	2	TRUE
307	rs72787511	C	G	C	G	0.0336959	0.031	0.0372384	0.02218	FALSE	TRUE	FALSE	finn-b-N14_FEMALEINFERT	2	32816089	0.0635	NA	0.6254	Female infertility || id:finn-b-N14_FEMALEINFERT	Female infertility	Female infertility || ||	TRUE	igd	NA	NA	NA	NA	NA	NA	NA	2	32816089	0.00529057	1.89998e-09	397043	ebi-a-GCST90025958	Sex hormone-binding globulin levels || id:ebi-a-GCST90025958	TRUE	reported	igd	2	TRUE
308	rs72790275	T	C	T	C	0.0169229	0.0064	0.458597	0.4571	FALSE	FALSE	FALSE	finn-b-N14_FEMALEINFERT	16	58614733	0.0189	NA	0.735501	Female infertility || id:finn-b-N14_FEMALEINFERT	Female infertility	Female infertility || ||	TRUE	igd	NA	NA	NA	NA	NA	NA	NA	16	58614733	0.00204269	1.20005e-17	397043	ebi-a-GCST90025958	Sex hormone-binding globulin levels || id:ebi-a-GCST90025958	TRUE	reported	igd	2	TRUE
309	rs72832032	A	G	A	G	-0.0505715	-0.0158	0.0243271	0.02051	FALSE	FALSE	FALSE	finn-b-N14_FEMALEINFERT	10	64604165	0.0672	NA	0.8146	Female infertility || id:finn-b-N14_FEMALEINFERT	Female infertility	Female infertility || ||	TRUE	igd	NA	NA	NA	NA	NA	NA	NA	10	64604165	0.00648803	4.60045e-15	397043	ebi-a-GCST90025958	Sex hormone-binding globulin levels || id:ebi-a-GCST90025958	TRUE	reported	igd	2	TRUE
310	rs72902436	A	G	A	G	0.0160479	0.0014	0.237134	0.2574	FALSE	FALSE	FALSE	finn-b-N14_FEMALEINFERT	11	45881792	0.0214	NA	0.9464	Female infertility || id:finn-b-N14_FEMALEINFERT	Female infertility	Female infertility || ||	TRUE	igd	NA	NA	NA	NA	NA	NA	NA	11	45881792	0.00236203	2.60016e-14	397043	ebi-a-GCST90025958	Sex hormone-binding globulin levels || id:ebi-a-GCST90025958	TRUE	reported	igd	2	TRUE
311	rs72906888	T	G	T	G	0.0295018	0.0208	0.0907461	0.0588	FALSE	FALSE	FALSE	finn-b-N14_FEMALEINFERT	1	51519027	0.0399	NA	0.6017	Female infertility || id:finn-b-N14_FEMALEINFERT	Female infertility	Female infertility || ||	TRUE	igd	NA	NA	NA	NA	NA	NA	NA	1	51519027	0.00346752	5.00035e-17	397043	ebi-a-GCST90025958	Sex hormone-binding globulin levels || id:ebi-a-GCST90025958	TRUE	reported	igd	2	TRUE
312	rs72948115	T	C	T	C	-0.024587	0.0427	0.0948757	0.06397	FALSE	FALSE	FALSE	finn-b-N14_FEMALEINFERT	2	178167086	0.0384	NA	0.2667	Female infertility || id:finn-b-N14_FEMALEINFERT	Female infertility	Female infertility || ||	TRUE	igd	NA	NA	NA	NA	NA	NA	NA	2	178167086	0.00340333	2.80027e-12	397043	ebi-a-GCST90025958	Sex hormone-binding globulin levels || id:ebi-a-GCST90025958	TRUE	reported	igd	2	TRUE
313	rs7310409	G	A	G	A	0.040455	-0.0189	0.62056	0.5851	FALSE	FALSE	FALSE	finn-b-N14_FEMALEINFERT	12	121424861	0.0192	NA	0.3244	Female infertility || id:finn-b-N14_FEMALEINFERT	Female infertility	Female infertility || ||	TRUE	igd	NA	NA	NA	NA	NA	NA	NA	12	121424861	0.00206445	2.60016e-97	397043	ebi-a-GCST90025958	Sex hormone-binding globulin levels || id:ebi-a-GCST90025958	TRUE	reported	igd	2	TRUE
314	rs7314285	G	T	G	T	0.0868421	-0.0459	0.0683471	0.04288	FALSE	FALSE	FALSE	finn-b-N14_FEMALEINFERT	12	111522026	0.0463	NA	0.3216	Female infertility || id:finn-b-N14_FEMALEINFERT	Female infertility	Female infertility || ||	TRUE	igd	NA	NA	NA	NA	NA	NA	NA	12	111522026	0.00396533	2.30144e-115	397043	ebi-a-GCST90025958	Sex hormone-binding globulin levels || id:ebi-a-GCST90025958	TRUE	reported	igd	2	TRUE
315	rs731839	A	G	A	G	0.0213152	-0.0224	0.665352	0.6567	FALSE	FALSE	FALSE	finn-b-N14_FEMALEINFERT	19	33899065	0.0197	NA	0.256	Female infertility || id:finn-b-N14_FEMALEINFERT	Female infertility	Female infertility || ||	TRUE	igd	NA	NA	NA	NA	NA	NA	NA	19	33899065	0.0021299	3.19963e-28	397043	ebi-a-GCST90025958	Sex hormone-binding globulin levels || id:ebi-a-GCST90025958	TRUE	reported	igd	2	TRUE
316	rs73201506	G	A	G	A	-0.0295749	0.0207	0.045901	0.08275	FALSE	FALSE	FALSE	finn-b-N14_FEMALEINFERT	21	33044408	0.0343	NA	0.547	Female infertility || id:finn-b-N14_FEMALEINFERT	Female infertility	Female infertility || ||	TRUE	igd	NA	NA	NA	NA	NA	NA	NA	21	33044408	0.00488458	9.70063e-12	397043	ebi-a-GCST90025958	Sex hormone-binding globulin levels || id:ebi-a-GCST90025958	TRUE	reported	igd	2	TRUE
317	rs738408	T	C	T	C	0.05444	0.0147	0.208233	0.2259	FALSE	FALSE	FALSE	finn-b-N14_FEMALEINFERT	22	44324730	0.0223	NA	0.5117	Female infertility || id:finn-b-N14_FEMALEINFERT	Female infertility	Female infertility || ||	TRUE	igd	NA	NA	NA	NA	NA	NA	NA	22	44324730	0.00253073	3.89942e-105	397043	ebi-a-GCST90025958	Sex hormone-binding globulin levels || id:ebi-a-GCST90025958	TRUE	reported	igd	2	TRUE
318	rs7412	T	C	T	C	0.026561	-0.0381	0.0801702	0.05247	FALSE	FALSE	FALSE	finn-b-N14_FEMALEINFERT	19	45412079	0.0421	NA	0.3657	Female infertility || id:finn-b-N14_FEMALEINFERT	Female infertility	Female infertility || ||	TRUE	igd	NA	NA	NA	NA	NA	NA	NA	19	45412079	0.00370536	1.10002e-12	397043	ebi-a-GCST90025958	Sex hormone-binding globulin levels || id:ebi-a-GCST90025958	TRUE	reported	igd	2	TRUE
319	rs7429135	G	T	G	T	0.0218192	-0.0134	0.840613	0.8428	FALSE	FALSE	FALSE	finn-b-N14_FEMALEINFERT	3	185001424	0.0258	NA	0.604999	Female infertility || id:finn-b-N14_FEMALEINFERT	Female infertility	Female infertility || ||	TRUE	igd	NA	NA	NA	NA	NA	NA	NA	3	185001424	0.00273761	2.49977e-17	397043	ebi-a-GCST90025958	Sex hormone-binding globulin levels || id:ebi-a-GCST90025958	TRUE	reported	igd	2	TRUE
320	rs74406200	T	C	T	C	0.0145327	-0.0383	0.188231	0.1045	FALSE	FALSE	FALSE	finn-b-N14_FEMALEINFERT	13	114741208	0.0307	NA	0.2127	Female infertility || id:finn-b-N14_FEMALEINFERT	Female infertility	Female infertility || ||	TRUE	igd	NA	NA	NA	NA	NA	NA	NA	13	114741208	0.00257769	2.19999e-09	397043	ebi-a-GCST90025958	Sex hormone-binding globulin levels || id:ebi-a-GCST90025958	TRUE	reported	igd	2	TRUE
321	rs7445090	T	C	T	C	0.0135097	-0.0437	0.686207	0.6686	FALSE	FALSE	FALSE	finn-b-N14_FEMALEINFERT	5	158574195	0.0199	NA	0.0281799	Female infertility || id:finn-b-N14_FEMALEINFERT	Female infertility	Female infertility || ||	TRUE	igd	NA	NA	NA	NA	NA	NA	NA	5	158574195	0.00216658	1.99986e-12	397043	ebi-a-GCST90025958	Sex hormone-binding globulin levels || id:ebi-a-GCST90025958	TRUE	reported	igd	2	TRUE
322	rs7451021	C	T	C	T	-0.0255358	-0.0056	0.685598	0.6848	FALSE	FALSE	FALSE	finn-b-N14_FEMALEINFERT	6	130381246	0.0202	NA	0.780899	Female infertility || id:finn-b-N14_FEMALEINFERT	Female infertility	Female infertility || ||	TRUE	igd	NA	NA	NA	NA	NA	NA	NA	6	130381246	0.00218684	2.39994e-32	397043	ebi-a-GCST90025958	Sex hormone-binding globulin levels || id:ebi-a-GCST90025958	TRUE	reported	igd	2	TRUE
323	rs7515341	C	G	C	G	-0.0244627	-0.0385	0.059599	0.05503	FALSE	TRUE	FALSE	finn-b-N14_FEMALEINFERT	1	151902494	0.0413	NA	0.3519	Female infertility || id:finn-b-N14_FEMALEINFERT	Female infertility	Female infertility || ||	TRUE	igd	NA	NA	NA	NA	NA	NA	NA	1	151902494	0.00421438	1.5e-08	397043	ebi-a-GCST90025958	Sex hormone-binding globulin levels || id:ebi-a-GCST90025958	TRUE	reported	igd	2	TRUE
324	rs7520897	A	G	A	G	-0.0130375	-0.0008	0.400344	0.3385	FALSE	FALSE	FALSE	finn-b-N14_FEMALEINFERT	1	166940095	0.0198	NA	0.9691	Female infertility || id:finn-b-N14_FEMALEINFERT	Female infertility	Female infertility || ||	TRUE	igd	NA	NA	NA	NA	NA	NA	NA	1	166940095	0.00203145	2.1e-10	397043	ebi-a-GCST90025958	Sex hormone-binding globulin levels || id:ebi-a-GCST90025958	TRUE	reported	igd	2	TRUE
325	rs76074266	G	C	G	C	0.0265438	0.0965	0.045066	0.04019	FALSE	TRUE	FALSE	finn-b-N14_FEMALEINFERT	16	67979541	0.0479	NA	0.0436797	Female infertility || id:finn-b-N14_FEMALEINFERT	Female infertility	Female infertility || ||	TRUE	igd	NA	NA	NA	NA	NA	NA	NA	16	67979541	0.00490921	2.59998e-08	397043	ebi-a-GCST90025958	Sex hormone-binding globulin levels || id:ebi-a-GCST90025958	TRUE	reported	igd	2	TRUE
326	rs7644763	T	C	T	C	-0.026145	0.0162	0.905784	0.9236	FALSE	FALSE	FALSE	finn-b-N14_FEMALEINFERT	3	52546487	0.0353	NA	0.647099	Female infertility || id:finn-b-N14_FEMALEINFERT	Female infertility	Female infertility || ||	TRUE	igd	NA	NA	NA	NA	NA	NA	NA	3	52546487	0.00361544	6.4998e-14	397043	ebi-a-GCST90025958	Sex hormone-binding globulin levels || id:ebi-a-GCST90025958	TRUE	reported	igd	2	TRUE
327	rs76610881	G	A	G	A	0.0423756	0.0605	0.108705	0.1189	FALSE	FALSE	FALSE	finn-b-N14_FEMALEINFERT	4	159719955	0.0292	NA	0.0382402	Female infertility || id:finn-b-N14_FEMALEINFERT	Female infertility	Female infertility || ||	TRUE	igd	NA	NA	NA	NA	NA	NA	NA	4	159719955	0.00322	1e-42	397043	ebi-a-GCST90025958	Sex hormone-binding globulin levels || id:ebi-a-GCST90025958	TRUE	reported	igd	2	TRUE
328	rs7694379	A	G	A	G	-0.0438188	0.0188	0.431434	0.3448	FALSE	FALSE	FALSE	finn-b-N14_FEMALEINFERT	4	88186509	0.0198	NA	0.3417	Female infertility || id:finn-b-N14_FEMALEINFERT	Female infertility	Female infertility || ||	TRUE	igd	NA	NA	NA	NA	NA	NA	NA	4	88186509	0.00202181	2.79898e-114	397043	ebi-a-GCST90025958	Sex hormone-binding globulin levels || id:ebi-a-GCST90025958	TRUE	reported	igd	2	TRUE
329	rs7697204	T	C	T	C	-0.0314324	0.0415	0.741942	0.7537	FALSE	FALSE	FALSE	finn-b-N14_FEMALEINFERT	4	148980174	0.0218	NA	0.0572598	Female infertility || id:finn-b-N14_FEMALEINFERT	Female infertility	Female infertility || ||	TRUE	igd	NA	NA	NA	NA	NA	NA	NA	4	148980174	0.00229025	2.09991e-45	397043	ebi-a-GCST90025958	Sex hormone-binding globulin levels || id:ebi-a-GCST90025958	TRUE	reported	igd	2	TRUE
330	rs7726159	A	C	A	C	-0.0116575	-0.0019	0.327177	0.3216	FALSE	FALSE	FALSE	finn-b-N14_FEMALEINFERT	5	1282319	0.0201	NA	0.9235	Female infertility || id:finn-b-N14_FEMALEINFERT	Female infertility	Female infertility || ||	TRUE	igd	NA	NA	NA	NA	NA	NA	NA	5	1282319	0.00214004	1e-09	397043	ebi-a-GCST90025958	Sex hormone-binding globulin levels || id:ebi-a-GCST90025958	TRUE	reported	igd	2	TRUE
331	rs7756992	G	A	G	A	-0.0183914	-0.0175	0.265663	0.3329	FALSE	FALSE	FALSE	finn-b-N14_FEMALEINFERT	6	20679709	0.0199	NA	0.3788	Female infertility || id:finn-b-N14_FEMALEINFERT	Female infertility	Female infertility || ||	TRUE	igd	NA	NA	NA	NA	NA	NA	NA	6	20679709	0.00227663	3.69999e-16	397043	ebi-a-GCST90025958	Sex hormone-binding globulin levels || id:ebi-a-GCST90025958	TRUE	reported	igd	2	TRUE
332	rs77738818	A	G	A	G	-0.0417608	0.0473	0.0239842	0.03863	FALSE	FALSE	FALSE	finn-b-N14_FEMALEINFERT	3	24379235	0.0486	NA	0.3307	Female infertility || id:finn-b-N14_FEMALEINFERT	Female infertility	Female infertility || ||	TRUE	igd	NA	NA	NA	NA	NA	NA	NA	3	24379235	0.00654888	2.80001e-09	397043	ebi-a-GCST90025958	Sex hormone-binding globulin levels || id:ebi-a-GCST90025958	TRUE	reported	igd	2	TRUE
333	rs7786120	C	T	C	T	0.0175343	0.002	0.357098	0.3236	FALSE	FALSE	FALSE	finn-b-N14_FEMALEINFERT	7	150463875	0.0201	NA	0.9206	Female infertility || id:finn-b-N14_FEMALEINFERT	Female infertility	Female infertility || ||	TRUE	igd	NA	NA	NA	NA	NA	NA	NA	7	150463875	0.00209564	9.09913e-18	397043	ebi-a-GCST90025958	Sex hormone-binding globulin levels || id:ebi-a-GCST90025958	TRUE	reported	igd	2	TRUE
334	rs7789908	G	T	G	T	-0.0190334	0.0008	0.792149	0.7682	FALSE	FALSE	FALSE	finn-b-N14_FEMALEINFERT	7	150530196	0.0222	NA	0.9698	Female infertility || id:finn-b-N14_FEMALEINFERT	Female infertility	Female infertility || ||	TRUE	igd	NA	NA	NA	NA	NA	NA	NA	7	150530196	0.00247279	9.49948e-16	397043	ebi-a-GCST90025958	Sex hormone-binding globulin levels || id:ebi-a-GCST90025958	TRUE	reported	igd	2	TRUE
335	rs78081080	T	C	T	C	-0.102974	-0.0005	0.078375	0.1043	FALSE	FALSE	FALSE	finn-b-N14_FEMALEINFERT	17	7320581	0.0307	NA	0.9878	Female infertility || id:finn-b-N14_FEMALEINFERT	Female infertility	Female infertility || ||	TRUE	igd	NA	NA	NA	NA	NA	NA	NA	17	7320581	0.00365807	1.49968e-178	397043	ebi-a-GCST90025958	Sex hormone-binding globulin levels || id:ebi-a-GCST90025958	TRUE	reported	igd	2	TRUE
336	rs7850488	C	G	C	G	-0.0134535	-0.0125	0.317395	0.3166	FALSE	TRUE	FALSE	finn-b-N14_FEMALEINFERT	9	113168344	0.0202	NA	0.5366	Female infertility || id:finn-b-N14_FEMALEINFERT	Female infertility	Female infertility || ||	TRUE	igd	NA	NA	NA	NA	NA	NA	NA	9	113168344	0.00216438	1.29999e-08	397043	ebi-a-GCST90025958	Sex hormone-binding globulin levels || id:ebi-a-GCST90025958	TRUE	reported	igd	2	TRUE
337	rs7860634	A	G	A	G	0.0225208	-0.0135	0.55687	0.5539	FALSE	FALSE	FALSE	finn-b-N14_FEMALEINFERT	9	139089679	0.0189	NA	0.4734	Female infertility || id:finn-b-N14_FEMALEINFERT	Female infertility	Female infertility || ||	TRUE	igd	NA	NA	NA	NA	NA	NA	NA	9	139089679	0.0020954	1.29987e-29	397043	ebi-a-GCST90025958	Sex hormone-binding globulin levels || id:ebi-a-GCST90025958	TRUE	reported	igd	2	TRUE
338	rs7903146	T	C	T	C	-0.0228374	0.0066	0.290206	0.1997	FALSE	FALSE	FALSE	finn-b-N14_FEMALEINFERT	10	114758349	0.0235	NA	0.7807	Female infertility || id:finn-b-N14_FEMALEINFERT	Female infertility	Female infertility || ||	TRUE	igd	NA	NA	NA	NA	NA	NA	NA	10	114758349	0.00219782	3.19963e-29	397043	ebi-a-GCST90025958	Sex hormone-binding globulin levels || id:ebi-a-GCST90025958	TRUE	reported	igd	2	TRUE
339	rs79784917	T	G	T	G	0.0218681	-0.0002	0.126997	0.07743	FALSE	FALSE	FALSE	finn-b-N14_FEMALEINFERT	7	44803944	0.0353	NA	0.9948	Female infertility || id:finn-b-N14_FEMALEINFERT	Female infertility	Female infertility || ||	TRUE	igd	NA	NA	NA	NA	NA	NA	NA	7	44803944	0.00308804	5.50047e-15	397043	ebi-a-GCST90025958	Sex hormone-binding globulin levels || id:ebi-a-GCST90025958	TRUE	reported	igd	2	TRUE
340	rs8017377	A	G	A	G	-0.036066	0.0051	0.470108	0.3832	FALSE	FALSE	FALSE	finn-b-N14_FEMALEINFERT	14	24883887	0.0193	NA	0.793	Female infertility || id:finn-b-N14_FEMALEINFERT	Female infertility	Female infertility || ||	TRUE	igd	NA	NA	NA	NA	NA	NA	NA	14	24883887	0.00206993	6.70039e-69	397043	ebi-a-GCST90025958	Sex hormone-binding globulin levels || id:ebi-a-GCST90025958	TRUE	reported	igd	2	TRUE
341	rs8023580	C	T	C	T	0.0825808	0.0052	0.276919	0.2946	FALSE	FALSE	FALSE	finn-b-N14_FEMALEINFERT	15	96708291	0.0206	NA	0.8012	Female infertility || id:finn-b-N14_FEMALEINFERT	Female infertility	Female infertility || ||	TRUE	igd	NA	NA	NA	NA	NA	NA	NA	15	96708291	0.00224914	1e-200	397043	ebi-a-GCST90025958	Sex hormone-binding globulin levels || id:ebi-a-GCST90025958	TRUE	reported	igd	2	TRUE
342	rs802658	C	T	C	T	0.0141566	-0.0059	0.245433	0.3247	FALSE	FALSE	FALSE	finn-b-N14_FEMALEINFERT	6	111100687	0.02	NA	0.766999	Female infertility || id:finn-b-N14_FEMALEINFERT	Female infertility	Female infertility || ||	TRUE	igd	NA	NA	NA	NA	NA	NA	NA	6	111100687	0.00233145	2.80001e-10	397043	ebi-a-GCST90025958	Sex hormone-binding globulin levels || id:ebi-a-GCST90025958	TRUE	reported	igd	2	TRUE
343	rs803736	A	G	A	G	-0.0175202	-0.0376	0.854922	0.8365	FALSE	FALSE	FALSE	finn-b-N14_FEMALEINFERT	9	125920376	0.0254	NA	0.1387	Female infertility || id:finn-b-N14_FEMALEINFERT	Female infertility	Female infertility || ||	TRUE	igd	NA	NA	NA	NA	NA	NA	NA	9	125920376	0.00287972	4.60045e-11	397043	ebi-a-GCST90025958	Sex hormone-binding globulin levels || id:ebi-a-GCST90025958	TRUE	reported	igd	2	TRUE
344	rs8066822	C	T	C	T	0.044438	-0.0576	0.0185134	0.007054	FALSE	FALSE	FALSE	finn-b-N14_FEMALEINFERT	17	42325356	0.1128	NA	0.6096	Female infertility || id:finn-b-N14_FEMALEINFERT	Female infertility	Female infertility || ||	TRUE	igd	NA	NA	NA	NA	NA	NA	NA	17	42325356	0.00721406	8.99995e-10	397043	ebi-a-GCST90025958	Sex hormone-binding globulin levels || id:ebi-a-GCST90025958	TRUE	reported	igd	2	TRUE
345	rs8095050	A	G	A	G	0.0170916	-0.02	0.582491	0.5174	FALSE	FALSE	FALSE	finn-b-N14_FEMALEINFERT	18	60883552	0.0189	NA	0.2903	Female infertility || id:finn-b-N14_FEMALEINFERT	Female infertility	Female infertility || ||	TRUE	igd	NA	NA	NA	NA	NA	NA	NA	18	60883552	0.00204839	3.19963e-17	397043	ebi-a-GCST90025958	Sex hormone-binding globulin levels || id:ebi-a-GCST90025958	TRUE	reported	igd	2	TRUE
346	rs811970	G	A	G	A	0.0138261	-0.0207	0.764177	0.7258	FALSE	FALSE	FALSE	finn-b-N14_FEMALEINFERT	3	39196552	0.0211	NA	0.3281	Female infertility || id:finn-b-N14_FEMALEINFERT	Female infertility	Female infertility || ||	TRUE	igd	NA	NA	NA	NA	NA	NA	NA	3	39196552	0.00236004	7.39997e-10	397043	ebi-a-GCST90025958	Sex hormone-binding globulin levels || id:ebi-a-GCST90025958	TRUE	reported	igd	2	TRUE
347	rs849134	G	A	G	A	0.0251594	-0.0125	0.502868	0.4881	FALSE	FALSE	FALSE	finn-b-N14_FEMALEINFERT	7	28196222	0.0187	NA	0.5063	Female infertility || id:finn-b-N14_FEMALEINFERT	Female infertility	Female infertility || ||	TRUE	igd	NA	NA	NA	NA	NA	NA	NA	7	28196222	0.00200381	1.59993e-37	397043	ebi-a-GCST90025958	Sex hormone-binding globulin levels || id:ebi-a-GCST90025958	TRUE	reported	igd	2	TRUE
348	rs870526	T	C	T	C	-0.013369	0.0033	0.523263	0.6104	FALSE	FALSE	FALSE	finn-b-N14_FEMALEINFERT	2	20369562	0.0192	NA	0.863	Female infertility || id:finn-b-N14_FEMALEINFERT	Female infertility	Female infertility || ||	TRUE	igd	NA	NA	NA	NA	NA	NA	NA	2	20369562	0.00199675	7.70016e-13	397043	ebi-a-GCST90025958	Sex hormone-binding globulin levels || id:ebi-a-GCST90025958	TRUE	reported	igd	2	TRUE
349	rs892161	G	A	G	A	-0.0123828	0.0147	0.612838	0.5751	FALSE	FALSE	FALSE	finn-b-N14_FEMALEINFERT	19	4493708	0.019	NA	0.4401	Female infertility || id:finn-b-N14_FEMALEINFERT	Female infertility	Female infertility || ||	TRUE	igd	NA	NA	NA	NA	NA	NA	NA	19	4493708	0.00209702	1.29987e-11	397043	ebi-a-GCST90025958	Sex hormone-binding globulin levels || id:ebi-a-GCST90025958	TRUE	reported	igd	2	TRUE
350	rs9379084	A	G	A	G	-0.0361618	0.0037	0.11659	0.1147	FALSE	FALSE	FALSE	finn-b-N14_FEMALEINFERT	6	7231843	0.03	NA	0.9027	Female infertility || id:finn-b-N14_FEMALEINFERT	Female infertility	Female infertility || ||	TRUE	igd	NA	NA	NA	NA	NA	NA	NA	6	7231843	0.00320919	4.40048e-33	397043	ebi-a-GCST90025958	Sex hormone-binding globulin levels || id:ebi-a-GCST90025958	TRUE	reported	igd	2	TRUE
351	rs9427104	T	C	T	C	0.0293486	0.0077	0.478426	0.4631	FALSE	FALSE	FALSE	finn-b-N14_FEMALEINFERT	1	154589232	0.0188	NA	0.684301	Female infertility || id:finn-b-N14_FEMALEINFERT	Female infertility	Female infertility || ||	TRUE	igd	NA	NA	NA	NA	NA	NA	NA	1	154589232	0.00199433	4.00037e-56	397043	ebi-a-GCST90025958	Sex hormone-binding globulin levels || id:ebi-a-GCST90025958	TRUE	reported	igd	2	TRUE
352	rs9491675	A	G	A	G	-0.0159832	-0.0099	0.143833	0.1565	FALSE	FALSE	FALSE	finn-b-N14_FEMALEINFERT	6	127251021	0.0261	NA	0.7032	Female infertility || id:finn-b-N14_FEMALEINFERT	Female infertility	Female infertility || ||	TRUE	igd	NA	NA	NA	NA	NA	NA	NA	6	127251021	0.00286398	4.49997e-09	397043	ebi-a-GCST90025958	Sex hormone-binding globulin levels || id:ebi-a-GCST90025958	TRUE	reported	igd	2	TRUE
353	rs9556403	G	A	G	A	0.0226244	0.0126	0.352225	0.389	FALSE	FALSE	FALSE	finn-b-N14_FEMALEINFERT	13	95236825	0.0193	NA	0.5147	Female infertility || id:finn-b-N14_FEMALEINFERT	Female infertility	Female infertility || ||	TRUE	igd	NA	NA	NA	NA	NA	NA	NA	13	95236825	0.00211001	9.3994e-31	397043	ebi-a-GCST90025958	Sex hormone-binding globulin levels || id:ebi-a-GCST90025958	TRUE	reported	igd	2	TRUE
354	rs9617090	T	C	T	C	0.0136095	-0.0566	0.43484	0.3735	FALSE	FALSE	FALSE	finn-b-N14_FEMALEINFERT	22	50439194	0.0194	NA	0.00358897	Female infertility || id:finn-b-N14_FEMALEINFERT	Female infertility	Female infertility || ||	TRUE	igd	NA	NA	NA	NA	NA	NA	NA	22	50439194	0.00205458	2.39994e-12	397043	ebi-a-GCST90025958	Sex hormone-binding globulin levels || id:ebi-a-GCST90025958	TRUE	reported	igd	2	TRUE
355	rs9634098	C	T	C	T	0.059323	0.008	0.963555	0.9839	FALSE	FALSE	FALSE	finn-b-N14_FEMALEINFERT	12	24206078	0.0741	NA	0.9139	Female infertility || id:finn-b-N14_FEMALEINFERT	Female infertility	Female infertility || ||	TRUE	igd	NA	NA	NA	NA	NA	NA	NA	12	24206078	0.00533505	5.19996e-31	397043	ebi-a-GCST90025958	Sex hormone-binding globulin levels || id:ebi-a-GCST90025958	TRUE	reported	igd	2	TRUE
356	rs9644032	G	T	G	T	-0.0181446	0.0033	0.632287	0.6237	FALSE	FALSE	FALSE	finn-b-N14_FEMALEINFERT	8	23414822	0.0194	NA	0.8669	Female infertility || id:finn-b-N14_FEMALEINFERT	Female infertility	Female infertility || ||	TRUE	igd	NA	NA	NA	NA	NA	NA	NA	8	23414822	0.00208483	3.69999e-20	397043	ebi-a-GCST90025958	Sex hormone-binding globulin levels || id:ebi-a-GCST90025958	TRUE	reported	igd	2	TRUE
357	rs9757252	C	T	C	T	-0.0123564	-0.0194	0.617029	0.6213	FALSE	FALSE	FALSE	finn-b-N14_FEMALEINFERT	3	86894478	0.0193	NA	0.315	Female infertility || id:finn-b-N14_FEMALEINFERT	Female infertility	Female infertility || ||	TRUE	igd	NA	NA	NA	NA	NA	NA	NA	3	86894478	0.0020627	1.7e-08	397043	ebi-a-GCST90025958	Sex hormone-binding globulin levels || id:ebi-a-GCST90025958	TRUE	reported	igd	2	TRUE
358	rs976002	G	A	G	A	0.0385776	-0.0169	0.243659	0.2378	FALSE	FALSE	FALSE	finn-b-N14_FEMALEINFERT	4	69343287	0.022	NA	0.443	Female infertility || id:finn-b-N14_FEMALEINFERT	Female infertility	Female infertility || ||	TRUE	igd	NA	NA	NA	NA	NA	NA	NA	4	69343287	0.00235537	2.60016e-65	397043	ebi-a-GCST90025958	Sex hormone-binding globulin levels || id:ebi-a-GCST90025958	TRUE	reported	igd	2	TRUE
359	rs9847154	C	T	C	T	0.0110714	0.007	0.42472	0.3749	FALSE	FALSE	FALSE	finn-b-N14_FEMALEINFERT	3	70994006	0.0194	NA	0.7185	Female infertility || id:finn-b-N14_FEMALEINFERT	Female infertility	Female infertility || ||	TRUE	igd	NA	NA	NA	NA	NA	NA	NA	3	70994006	0.00202431	1.09999e-08	397043	ebi-a-GCST90025958	Sex hormone-binding globulin levels || id:ebi-a-GCST90025958	TRUE	reported	igd	2	TRUE
360	rs988911	A	G	A	G	0.0222509	0.0209	0.13422	0.1026	FALSE	FALSE	FALSE	finn-b-N14_FEMALEINFERT	2	61607510	0.0312	NA	0.5029	Female infertility || id:finn-b-N14_FEMALEINFERT	Female infertility	Female infertility || ||	TRUE	igd	NA	NA	NA	NA	NA	NA	NA	2	61607510	0.00293187	3.80014e-16	397043	ebi-a-GCST90025958	Sex hormone-binding globulin levels || id:ebi-a-GCST90025958	TRUE	reported	igd	2	TRUE
361	rs9894648	C	T	C	T	0.0247604	-0.0193	0.621256	0.6067	FALSE	FALSE	FALSE	finn-b-N14_FEMALEINFERT	17	29653293	0.0193	NA	0.3165	Female infertility || id:finn-b-N14_FEMALEINFERT	Female infertility	Female infertility || ||	TRUE	igd	NA	NA	NA	NA	NA	NA	NA	17	29653293	0.00199432	1.20005e-35	397043	ebi-a-GCST90025958	Sex hormone-binding globulin levels || id:ebi-a-GCST90025958	TRUE	reported	igd	2	TRUE
362	rs9944207	T	A	T	A	0.0128803	0.0272	0.251819	0.2066	FALSE	TRUE	FALSE	finn-b-N14_FEMALEINFERT	15	75912889	0.0232	NA	0.2411	Female infertility || id:finn-b-N14_FEMALEINFERT	Female infertility	Female infertility || ||	TRUE	igd	NA	NA	NA	NA	NA	NA	NA	15	75912889	0.00231854	2.30001e-08	397043	ebi-a-GCST90025958	Sex hormone-binding globulin levels || id:ebi-a-GCST90025958	TRUE	reported	igd	2	TRUE
363	rs997633	T	A	T	A	-0.0133894	-0.011	0.160965	0.1386	FALSE	TRUE	FALSE	finn-b-N14_FEMALEINFERT	5	132219304	0.0271	NA	0.684101	Female infertility || id:finn-b-N14_FEMALEINFERT	Female infertility	Female infertility || ||	TRUE	igd	NA	NA	NA	NA	NA	NA	NA	5	132219304	0.00274879	4e-08	397043	ebi-a-GCST90025958	Sex hormone-binding globulin levels || id:ebi-a-GCST90025958	TRUE	reported	igd	2	TRUE

## Sheet: Table S4
Sex hormone-binding globulin levels(exposure), Serum uric acid levels(outcome):Outcome data were extracted and harmonizing the datasets
	SNP	effect_allele.exposure	other_allele.exposure	effect_allele.outcome	other_allele.outcome	beta.exposure	beta.outcome	eaf.exposure	eaf.outcome	remove	palindromic	ambiguous	id.outcome	chr	pos	se.outcome	samplesize.outcome	pval.outcome	outcome	originalname.outcome	outcome.deprecated	mr_keep.outcome	data_source.outcome	proxy.outcome	target_snp.outcome	proxy_snp.outcome	target_a1.outcome	target_a2.outcome	proxy_a1.outcome	proxy_a2.outcome	chr.exposure	pos.exposure	se.exposure	pval.exposure	samplesize.exposure	id.exposure	exposure	mr_keep.exposure	pval_origin.exposure	data_source.exposure	action	mr_keep
1	rs10141867	A	G	A	G	0.016761	-0.0025	0.284114	0.250939	FALSE	FALSE	FALSE	ebi-a-GCST90018977	14	105268104	0.0021	343836	0.2233	Serum uric acid levels || id:ebi-a-GCST90018977	Serum uric acid levels	Serum uric acid levels || ||	TRUE	igd	NA	NA	NA	NA	NA	NA	NA	14	105268104	0.00224676	3.90032e-16	397043	ebi-a-GCST90025958	Sex hormone-binding globulin levels || id:ebi-a-GCST90025958	TRUE	reported	igd	2	TRUE
2	rs10210970	T	C	T	C	-0.0217591	0.0129	0.130881	0.314336	FALSE	FALSE	FALSE	ebi-a-GCST90018977	2	28646847	0.0025	343836	2.94802e-07	Serum uric acid levels || id:ebi-a-GCST90018977	Serum uric acid levels	Serum uric acid levels || ||	TRUE	igd	NA	NA	NA	NA	NA	NA	NA	2	28646847	0.00295905	1.80011e-14	397043	ebi-a-GCST90025958	Sex hormone-binding globulin levels || id:ebi-a-GCST90025958	TRUE	reported	igd	2	TRUE
3	rs1042852	T	C	T	C	-0.0190768	-0.001	0.274119	0.261162	FALSE	FALSE	FALSE	ebi-a-GCST90018977	3	105377515	0.002	343836	0.632199	Serum uric acid levels || id:ebi-a-GCST90018977	Serum uric acid levels	Serum uric acid levels || ||	TRUE	igd	NA	NA	NA	NA	NA	NA	NA	3	105377515	0.00225239	2.39994e-19	397043	ebi-a-GCST90025958	Sex hormone-binding globulin levels || id:ebi-a-GCST90025958	TRUE	reported	igd	2	TRUE
4	rs1047743	G	C	G	C	0.0262627	0.001	0.319463	0.363718	FALSE	TRUE	FALSE	ebi-a-GCST90018977	17	73790093	0.0019	343836	0.6076	Serum uric acid levels || id:ebi-a-GCST90018977	Serum uric acid levels	Serum uric acid levels || ||	TRUE	igd	NA	NA	NA	NA	NA	NA	NA	17	73790093	0.00208159	4.00037e-36	397043	ebi-a-GCST90025958	Sex hormone-binding globulin levels || id:ebi-a-GCST90025958	TRUE	reported	igd	2	TRUE
5	rs1047891	A	C	A	C	0.0220665	-0.0271	0.313218	0.270739	FALSE	FALSE	FALSE	ebi-a-GCST90018977	2	211540507	0.002	343836	1.53886e-41	Serum uric acid levels || id:ebi-a-GCST90018977	Serum uric acid levels	Serum uric acid levels || ||	TRUE	igd	NA	NA	NA	NA	NA	NA	NA	2	211540507	0.00219589	5.10035e-25	397043	ebi-a-GCST90025958	Sex hormone-binding globulin levels || id:ebi-a-GCST90025958	TRUE	reported	igd	2	TRUE
6	rs1047912	T	C	T	C	0.0229516	-0.0024	0.300929	0.269455	FALSE	FALSE	FALSE	ebi-a-GCST90018977	12	51138862	0.002	343836	0.2318	Serum uric acid levels || id:ebi-a-GCST90018977	Serum uric acid levels	Serum uric acid levels || ||	TRUE	igd	NA	NA	NA	NA	NA	NA	NA	12	51138862	0.00218222	1.20005e-26	397043	ebi-a-GCST90025958	Sex hormone-binding globulin levels || id:ebi-a-GCST90025958	TRUE	reported	igd	2	TRUE
7	rs10513272	T	C	T	C	-0.0184094	0.0103	0.230711	0.23261	FALSE	FALSE	FALSE	ebi-a-GCST90018977	9	119064047	0.0024	343836	1.93999e-05	Serum uric acid levels || id:ebi-a-GCST90018977	Serum uric acid levels	Serum uric acid levels || ||	TRUE	igd	NA	NA	NA	NA	NA	NA	NA	9	119064047	0.00238344	9.79941e-18	397043	ebi-a-GCST90025958	Sex hormone-binding globulin levels || id:ebi-a-GCST90025958	TRUE	reported	igd	2	TRUE
8	rs10737153	C	A	C	A	-0.032626	0.003	0.570593	0.567407	FALSE	FALSE	FALSE	ebi-a-GCST90018977	11	69281829	0.0018	343836	0.0897098	Serum uric acid levels || id:ebi-a-GCST90018977	Serum uric acid levels	Serum uric acid levels || ||	TRUE	igd	NA	NA	NA	NA	NA	NA	NA	11	69281829	0.0020279	9.60064e-65	397043	ebi-a-GCST90025958	Sex hormone-binding globulin levels || id:ebi-a-GCST90025958	TRUE	reported	igd	2	TRUE
9	rs10752297	C	T	C	T	0.0176861	-0.0007	0.585635	0.622979	FALSE	FALSE	FALSE	ebi-a-GCST90018977	10	13375906	0.0018	343836	0.7083	Serum uric acid levels || id:ebi-a-GCST90018977	Serum uric acid levels	Serum uric acid levels || ||	TRUE	igd	NA	NA	NA	NA	NA	NA	NA	10	13375906	0.00204471	8.00018e-21	397043	ebi-a-GCST90025958	Sex hormone-binding globulin levels || id:ebi-a-GCST90025958	TRUE	reported	igd	2	TRUE
10	rs10753556	G	A	G	A	0.0219941	0.007	0.875266	0.824562	FALSE	FALSE	FALSE	ebi-a-GCST90018977	1	23732762	0.0024	343836	0.00349301	Serum uric acid levels || id:ebi-a-GCST90018977	Serum uric acid levels	Serum uric acid levels || ||	TRUE	igd	NA	NA	NA	NA	NA	NA	NA	1	23732762	0.00301694	5.40008e-16	397043	ebi-a-GCST90025958	Sex hormone-binding globulin levels || id:ebi-a-GCST90025958	TRUE	reported	igd	2	TRUE
11	rs1075403	G	T	G	T	0.0168553	-0.0136	0.63224	0.677456	FALSE	FALSE	FALSE	ebi-a-GCST90018977	19	18384950	0.0019	343836	7.35868e-13	Serum uric acid levels || id:ebi-a-GCST90018977	Serum uric acid levels	Serum uric acid levels || ||	TRUE	igd	NA	NA	NA	NA	NA	NA	NA	19	18384950	0.00208512	1.59993e-17	397043	ebi-a-GCST90025958	Sex hormone-binding globulin levels || id:ebi-a-GCST90025958	TRUE	reported	igd	2	TRUE
12	rs10760112	T	C	T	C	-0.0182743	0.0035	0.695111	0.636197	FALSE	FALSE	FALSE	ebi-a-GCST90018977	9	123467570	0.0019	343836	0.0611801	Serum uric acid levels || id:ebi-a-GCST90018977	Serum uric acid levels	Serum uric acid levels || ||	TRUE	igd	NA	NA	NA	NA	NA	NA	NA	9	123467570	0.00218422	1.80011e-20	397043	ebi-a-GCST90025958	Sex hormone-binding globulin levels || id:ebi-a-GCST90025958	TRUE	reported	igd	2	TRUE
13	rs10898075	T	C	T	C	-0.0171546	-0.0043	0.169193	0.12342	FALSE	FALSE	FALSE	ebi-a-GCST90018977	11	82779736	0.0027	343836	0.1086	Serum uric acid levels || id:ebi-a-GCST90018977	Serum uric acid levels	Serum uric acid levels || ||	TRUE	igd	NA	NA	NA	NA	NA	NA	NA	11	82779736	0.0026827	2.30001e-09	397043	ebi-a-GCST90025958	Sex hormone-binding globulin levels || id:ebi-a-GCST90025958	TRUE	reported	igd	2	TRUE
14	rs11010551	C	T	C	T	-0.0123375	0.0008	0.377614	0.374652	FALSE	FALSE	FALSE	ebi-a-GCST90018977	10	36466053	0.0018	343836	0.648	Serum uric acid levels || id:ebi-a-GCST90018977	Serum uric acid levels	Serum uric acid levels || ||	TRUE	igd	NA	NA	NA	NA	NA	NA	NA	10	36466053	0.00206095	2.90001e-08	397043	ebi-a-GCST90025958	Sex hormone-binding globulin levels || id:ebi-a-GCST90025958	TRUE	reported	igd	2	TRUE
15	rs11021219	A	G	A	G	0.0181988	0.0029	0.142461	0.147011	FALSE	FALSE	FALSE	ebi-a-GCST90018977	11	95301957	0.0025	343836	0.2359	Serum uric acid levels || id:ebi-a-GCST90018977	Serum uric acid levels	Serum uric acid levels || ||	TRUE	igd	NA	NA	NA	NA	NA	NA	NA	11	95301957	0.00287479	2.90001e-10	397043	ebi-a-GCST90025958	Sex hormone-binding globulin levels || id:ebi-a-GCST90025958	TRUE	reported	igd	2	TRUE
16	rs11038642	T	C	T	C	0.0207903	-0.0039	0.140854	0.140892	FALSE	FALSE	FALSE	ebi-a-GCST90018977	11	5690003	0.0025	343836	0.1194	Serum uric acid levels || id:ebi-a-GCST90018977	Serum uric acid levels	Serum uric acid levels || ||	TRUE	igd	NA	NA	NA	NA	NA	NA	NA	11	5690003	0.00288836	1.99986e-11	397043	ebi-a-GCST90025958	Sex hormone-binding globulin levels || id:ebi-a-GCST90025958	TRUE	reported	igd	2	TRUE
17	rs11042751	C	T	C	T	-0.0218119	0.0181	0.24291	0.195029	FALSE	FALSE	FALSE	ebi-a-GCST90018977	11	2149864	0.0023	343836	9.6984e-16	Serum uric acid levels || id:ebi-a-GCST90018977	Serum uric acid levels	Serum uric acid levels || ||	TRUE	igd	NA	NA	NA	NA	NA	NA	NA	11	2149864	0.00234698	2.09991e-23	397043	ebi-a-GCST90025958	Sex hormone-binding globulin levels || id:ebi-a-GCST90025958	TRUE	reported	igd	2	TRUE
18	rs1106317	G	A	G	A	-0.0160852	-0.0006	0.210508	0.262267	FALSE	FALSE	FALSE	ebi-a-GCST90018977	12	124820013	0.0021	343836	0.752101	Serum uric acid levels || id:ebi-a-GCST90018977	Serum uric acid levels	Serum uric acid levels || ||	TRUE	igd	NA	NA	NA	NA	NA	NA	NA	12	124820013	0.00246463	2.80001e-09	397043	ebi-a-GCST90025958	Sex hormone-binding globulin levels || id:ebi-a-GCST90025958	TRUE	reported	igd	2	TRUE
19	rs11075253	A	C	A	C	0.0239889	-0.0068	0.297207	0.29736	FALSE	FALSE	FALSE	ebi-a-GCST90018977	16	15148646	0.0022	343836	0.00212398	Serum uric acid levels || id:ebi-a-GCST90018977	Serum uric acid levels	Serum uric acid levels || ||	TRUE	igd	NA	NA	NA	NA	NA	NA	NA	16	15148646	0.0022068	4.19952e-30	397043	ebi-a-GCST90025958	Sex hormone-binding globulin levels || id:ebi-a-GCST90025958	TRUE	reported	igd	2	TRUE
20	rs11089620	G	C	G	C	0.0229192	0.0058	0.184344	0.235055	FALSE	TRUE	FALSE	ebi-a-GCST90018977	22	21922456	0.0021	343836	0.00704904	Serum uric acid levels || id:ebi-a-GCST90018977	Serum uric acid levels	Serum uric acid levels || ||	TRUE	igd	NA	NA	NA	NA	NA	NA	NA	22	21922456	0.00263806	3.10027e-19	397043	ebi-a-GCST90025958	Sex hormone-binding globulin levels || id:ebi-a-GCST90025958	TRUE	reported	igd	2	TRUE
21	rs11110390	T	C	T	C	-0.0219349	-0.0028	0.333407	0.25823	FALSE	FALSE	FALSE	ebi-a-GCST90018977	12	100874901	0.0021	343836	0.1745	Serum uric acid levels || id:ebi-a-GCST90018977	Serum uric acid levels	Serum uric acid levels || ||	TRUE	igd	NA	NA	NA	NA	NA	NA	NA	12	100874901	0.00212453	2.99985e-26	397043	ebi-a-GCST90025958	Sex hormone-binding globulin levels || id:ebi-a-GCST90025958	TRUE	reported	igd	2	TRUE
22	rs11111274	A	G	A	G	-0.0252202	0.0079	0.737065	0.5289	FALSE	FALSE	FALSE	ebi-a-GCST90018977	12	102838128	0.0035	343836	0.0234401	Serum uric acid levels || id:ebi-a-GCST90018977	Serum uric acid levels	Serum uric acid levels || ||	TRUE	igd	NA	NA	NA	NA	NA	NA	NA	12	102838128	0.00226355	3.90032e-30	397043	ebi-a-GCST90025958	Sex hormone-binding globulin levels || id:ebi-a-GCST90025958	TRUE	reported	igd	2	TRUE
23	rs111912536	T	C	T	C	0.0270849	-0.0112	0.0974023	0.0710337	FALSE	FALSE	FALSE	ebi-a-GCST90018977	4	170995313	0.0034	343836	0.001012	Serum uric acid levels || id:ebi-a-GCST90018977	Serum uric acid levels	Serum uric acid levels || ||	TRUE	igd	NA	NA	NA	NA	NA	NA	NA	4	170995313	0.00337573	8.9002e-17	397043	ebi-a-GCST90025958	Sex hormone-binding globulin levels || id:ebi-a-GCST90025958	TRUE	reported	igd	2	TRUE
24	rs11191580	C	T	C	T	0.0268242	-0.0131	0.0770224	0.127458	FALSE	FALSE	FALSE	ebi-a-GCST90018977	10	104906211	0.0027	343836	1.73002e-06	Serum uric acid levels || id:ebi-a-GCST90018977	Serum uric acid levels	Serum uric acid levels || ||	TRUE	igd	NA	NA	NA	NA	NA	NA	NA	10	104906211	0.00374811	1.59993e-12	397043	ebi-a-GCST90025958	Sex hormone-binding globulin levels || id:ebi-a-GCST90025958	TRUE	reported	igd	2	TRUE
25	rs112035922	T	C	T	C	-0.0203792	0.0062	0.234048	0.216904	FALSE	FALSE	FALSE	ebi-a-GCST90018977	13	115047464	0.0021	343836	0.00363396	Serum uric acid levels || id:ebi-a-GCST90018977	Serum uric acid levels	Serum uric acid levels || ||	TRUE	igd	NA	NA	NA	NA	NA	NA	NA	13	115047464	0.0023916	1.80011e-18	397043	ebi-a-GCST90025958	Sex hormone-binding globulin levels || id:ebi-a-GCST90025958	TRUE	reported	igd	2	TRUE
26	rs1120608	C	T	C	T	0.0246132	-0.002	0.0613891	0.0622451	FALSE	FALSE	FALSE	ebi-a-GCST90018977	1	197988207	0.0036	343836	0.573	Serum uric acid levels || id:ebi-a-GCST90018977	Serum uric acid levels	Serum uric acid levels || ||	TRUE	igd	NA	NA	NA	NA	NA	NA	NA	1	197988207	0.00414719	5.80003e-10	397043	ebi-a-GCST90025958	Sex hormone-binding globulin levels || id:ebi-a-GCST90025958	TRUE	reported	igd	2	TRUE
27	rs112134815	A	C	A	C	-0.0226216	0.009	0.0812882	0.0602457	FALSE	FALSE	FALSE	ebi-a-GCST90018977	6	81430487	0.0037	343836	0.0147499	Serum uric acid levels || id:ebi-a-GCST90018977	Serum uric acid levels	Serum uric acid levels || ||	TRUE	igd	NA	NA	NA	NA	NA	NA	NA	6	81430487	0.00368141	3.09999e-08	397043	ebi-a-GCST90025958	Sex hormone-binding globulin levels || id:ebi-a-GCST90025958	TRUE	reported	igd	2	TRUE
28	rs1126670	A	C	A	C	-0.0331858	-0.0015	0.696234	0.780374	FALSE	FALSE	FALSE	ebi-a-GCST90018977	4	100052733	0.0022	343836	0.5111	Serum uric acid levels || id:ebi-a-GCST90018977	Serum uric acid levels	Serum uric acid levels || ||	TRUE	igd	NA	NA	NA	NA	NA	NA	NA	4	100052733	0.00218859	4.00037e-58	397043	ebi-a-GCST90025958	Sex hormone-binding globulin levels || id:ebi-a-GCST90025958	TRUE	reported	igd	2	TRUE
29	rs1128249	T	G	T	G	0.039171	-0.0126	0.392189	0.306928	FALSE	FALSE	FALSE	ebi-a-GCST90018977	2	165528624	0.002	343836	1.79498e-10	Serum uric acid levels || id:ebi-a-GCST90018977	Serum uric acid levels	Serum uric acid levels || ||	TRUE	igd	NA	NA	NA	NA	NA	NA	NA	2	165528624	0.00204115	9.3994e-93	397043	ebi-a-GCST90025958	Sex hormone-binding globulin levels || id:ebi-a-GCST90025958	TRUE	reported	igd	2	TRUE
30	rs1128919	A	G	A	G	0.0137703	0.016	0.301555	0.349121	FALSE	FALSE	FALSE	ebi-a-GCST90018977	2	148657117	0.0019	343836	1.04809e-17	Serum uric acid levels || id:ebi-a-GCST90018977	Serum uric acid levels	Serum uric acid levels || ||	TRUE	igd	NA	NA	NA	NA	NA	NA	NA	2	148657117	0.00217712	1.9002e-11	397043	ebi-a-GCST90025958	Sex hormone-binding globulin levels || id:ebi-a-GCST90025958	TRUE	reported	igd	2	TRUE
31	rs1132368	A	G	A	G	-0.0282631	0.0062	0.041215	0.0362307	FALSE	FALSE	FALSE	ebi-a-GCST90018977	16	2087562	0.0047	343836	0.1857	Serum uric acid levels || id:ebi-a-GCST90018977	Serum uric acid levels	Serum uric acid levels || ||	TRUE	igd	NA	NA	NA	NA	NA	NA	NA	16	2087562	0.00515841	1.2e-08	397043	ebi-a-GCST90025958	Sex hormone-binding globulin levels || id:ebi-a-GCST90025958	TRUE	reported	igd	2	TRUE
32	rs1135989	A	G	A	G	-0.0194175	-0.0048	0.388802	0.283893	FALSE	FALSE	FALSE	ebi-a-GCST90018977	17	79478007	0.0021	343836	0.0219801	Serum uric acid levels || id:ebi-a-GCST90018977	Serum uric acid levels	Serum uric acid levels || ||	TRUE	igd	NA	NA	NA	NA	NA	NA	NA	17	79478007	0.00197704	2.19989e-25	397043	ebi-a-GCST90025958	Sex hormone-binding globulin levels || id:ebi-a-GCST90025958	TRUE	reported	igd	2	TRUE
33	rs114165349	C	G	C	G	-0.203771	0.0805	0.0236024	0.023533	FALSE	TRUE	FALSE	ebi-a-GCST90018977	1	27021913	0.0067	343836	8.01124e-33	Serum uric acid levels || id:ebi-a-GCST90018977	Serum uric acid levels	Serum uric acid levels || ||	TRUE	igd	NA	NA	NA	NA	NA	NA	NA	1	27021913	0.00659885	1e-200	397043	ebi-a-GCST90025958	Sex hormone-binding globulin levels || id:ebi-a-GCST90025958	TRUE	reported	igd	2	TRUE
34	rs115447786	T	C	T	C	-0.0430159	0.0195	0.0446399	0.045349	FALSE	FALSE	FALSE	ebi-a-GCST90018977	6	34354073	0.0049	343836	6.38896e-05	Serum uric acid levels || id:ebi-a-GCST90018977	Serum uric acid levels	Serum uric acid levels || ||	TRUE	igd	NA	NA	NA	NA	NA	NA	NA	6	34354073	0.0048712	7.00003e-19	397043	ebi-a-GCST90025958	Sex hormone-binding globulin levels || id:ebi-a-GCST90025958	TRUE	reported	igd	2	TRUE
35	rs11550348	A	G	A	G	0.0632857	-0.0058	0.123506	0.12374	FALSE	FALSE	FALSE	ebi-a-GCST90018977	19	46387344	0.0031	343836	0.0584306	Serum uric acid levels || id:ebi-a-GCST90018977	Serum uric acid levels	Serum uric acid levels || ||	TRUE	igd	NA	NA	NA	NA	NA	NA	NA	19	46387344	0.00306245	1.39959e-102	397043	ebi-a-GCST90025958	Sex hormone-binding globulin levels || id:ebi-a-GCST90025958	TRUE	reported	igd	2	TRUE
36	rs11556184	T	C	T	C	-0.0482257	-0.0072	0.0654432	0.0945018	FALSE	FALSE	FALSE	ebi-a-GCST90018977	2	70485320	0.0031	343836	0.01892	Serum uric acid levels || id:ebi-a-GCST90018977	Serum uric acid levels	Serum uric acid levels || ||	TRUE	igd	NA	NA	NA	NA	NA	NA	NA	2	70485320	0.00405756	1.39991e-33	397043	ebi-a-GCST90025958	Sex hormone-binding globulin levels || id:ebi-a-GCST90025958	TRUE	reported	igd	2	TRUE
37	rs11556924	T	C	T	C	0.017144	-0.0087	0.38763	0.289723	FALSE	FALSE	FALSE	ebi-a-GCST90018977	7	129663496	0.0021	343836	2.20298e-05	Serum uric acid levels || id:ebi-a-GCST90018977	Serum uric acid levels	Serum uric acid levels || ||	TRUE	igd	NA	NA	NA	NA	NA	NA	NA	7	129663496	0.00208606	1.29987e-17	397043	ebi-a-GCST90025958	Sex hormone-binding globulin levels || id:ebi-a-GCST90025958	TRUE	reported	igd	2	TRUE
38	rs11581220	T	G	T	G	0.0251411	0.0019	0.119299	0.0936735	FALSE	FALSE	FALSE	ebi-a-GCST90018977	1	235403595	0.003	343836	0.5391	Serum uric acid levels || id:ebi-a-GCST90018977	Serum uric acid levels	Serum uric acid levels || ||	TRUE	igd	NA	NA	NA	NA	NA	NA	NA	1	235403595	0.00309001	5.60015e-19	397043	ebi-a-GCST90025958	Sex hormone-binding globulin levels || id:ebi-a-GCST90025958	TRUE	reported	igd	2	TRUE
39	rs11600570	A	G	A	G	-0.016901	-0.001	0.121403	0.0896074	FALSE	FALSE	FALSE	ebi-a-GCST90018977	11	113564012	0.0031	343836	0.7431	Serum uric acid levels || id:ebi-a-GCST90018977	Serum uric acid levels	Serum uric acid levels || ||	TRUE	igd	NA	NA	NA	NA	NA	NA	NA	11	113564012	0.00309223	5.39995e-09	397043	ebi-a-GCST90025958	Sex hormone-binding globulin levels || id:ebi-a-GCST90025958	TRUE	reported	igd	2	TRUE
40	rs11635545	T	G	T	G	-0.0207172	0.0055	0.20408	0.179934	FALSE	FALSE	FALSE	ebi-a-GCST90018977	15	66863408	0.0023	343836	0.0174502	Serum uric acid levels || id:ebi-a-GCST90018977	Serum uric acid levels	Serum uric acid levels || ||	TRUE	igd	NA	NA	NA	NA	NA	NA	NA	15	66863408	0.00249259	2.09991e-19	397043	ebi-a-GCST90025958	Sex hormone-binding globulin levels || id:ebi-a-GCST90025958	TRUE	reported	igd	2	TRUE
41	rs11636917	C	T	C	T	-0.034928	-0.0062	0.343802	0.249907	FALSE	FALSE	FALSE	ebi-a-GCST90018977	15	63793873	0.0021	343836	0.00387802	Serum uric acid levels || id:ebi-a-GCST90018977	Serum uric acid levels	Serum uric acid levels || ||	TRUE	igd	NA	NA	NA	NA	NA	NA	NA	15	63793873	0.0021139	7.29962e-70	397043	ebi-a-GCST90025958	Sex hormone-binding globulin levels || id:ebi-a-GCST90025958	TRUE	reported	igd	2	TRUE
42	rs11639856	A	T	A	T	-0.013474	-0.0074	0.195203	0.165655	FALSE	TRUE	FALSE	ebi-a-GCST90018977	16	24788645	0.0024	343836	0.00177399	Serum uric acid levels || id:ebi-a-GCST90018977	Serum uric acid levels	Serum uric acid levels || ||	TRUE	igd	NA	NA	NA	NA	NA	NA	NA	16	24788645	0.00254817	1.09999e-08	397043	ebi-a-GCST90025958	Sex hormone-binding globulin levels || id:ebi-a-GCST90025958	TRUE	reported	igd	2	TRUE
43	rs11647008	C	T	C	T	-0.025954	0.0041	0.495362	0.381973	FALSE	FALSE	FALSE	ebi-a-GCST90018977	16	88005167	0.002	343836	0.0365999	Serum uric acid levels || id:ebi-a-GCST90018977	Serum uric acid levels	Serum uric acid levels || ||	TRUE	igd	NA	NA	NA	NA	NA	NA	NA	16	88005167	0.002018	3.19963e-41	397043	ebi-a-GCST90025958	Sex hormone-binding globulin levels || id:ebi-a-GCST90025958	TRUE	reported	igd	2	TRUE
44	rs11655704	C	T	C	T	0.0782784	-0.0114	0.314284	0.284475	FALSE	FALSE	FALSE	ebi-a-GCST90018977	17	47448172	0.0019	343836	4.14105e-09	Serum uric acid levels || id:ebi-a-GCST90018977	Serum uric acid levels	Serum uric acid levels || ||	TRUE	igd	NA	NA	NA	NA	NA	NA	NA	17	47448172	0.00207191	1e-200	397043	ebi-a-GCST90025958	Sex hormone-binding globulin levels || id:ebi-a-GCST90025958	TRUE	reported	igd	2	TRUE
45	rs11657929	G	T	G	T	-0.0202742	0.0043	0.477196	0.569713	FALSE	FALSE	FALSE	ebi-a-GCST90018977	17	65104666	0.0019	343836	0.0207802	Serum uric acid levels || id:ebi-a-GCST90018977	Serum uric acid levels	Serum uric acid levels || ||	TRUE	igd	NA	NA	NA	NA	NA	NA	NA	17	65104666	0.00193696	9.3994e-28	397043	ebi-a-GCST90025958	Sex hormone-binding globulin levels || id:ebi-a-GCST90025958	TRUE	reported	igd	2	TRUE
46	rs11664106	T	A	T	A	0.0176965	-0.0087	0.369803	0.37352	FALSE	TRUE	FALSE	ebi-a-GCST90018977	18	2846812	0.0022	343836	5.52001e-05	Serum uric acid levels || id:ebi-a-GCST90018977	Serum uric acid levels	Serum uric acid levels || ||	TRUE	igd	NA	NA	NA	NA	NA	NA	NA	18	2846812	0.00212962	1.99986e-16	397043	ebi-a-GCST90025958	Sex hormone-binding globulin levels || id:ebi-a-GCST90025958	TRUE	reported	igd	2	TRUE
47	rs11737560	T	C	T	C	-0.0254556	-0.0001	0.124231	0.104853	FALSE	FALSE	FALSE	ebi-a-GCST90018977	4	120137964	0.0029	343836	0.9793	Serum uric acid levels || id:ebi-a-GCST90018977	Serum uric acid levels	Serum uric acid levels || ||	TRUE	igd	TRUE	rs11737560	rs6846936	T	C	G	A	4	120131644	0.00303264	5.79963e-19	397043	ebi-a-GCST90025958	Sex hormone-binding globulin levels || id:ebi-a-GCST90025958	TRUE	reported	igd	2	TRUE
48	rs117411982	A	C	A	C	0.0570171	0.0007	0.0156041	0.015557	FALSE	FALSE	FALSE	ebi-a-GCST90018977	15	53268365	0.0082	343836	0.9299	Serum uric acid levels || id:ebi-a-GCST90018977	Serum uric acid levels	Serum uric acid levels || ||	TRUE	igd	NA	NA	NA	NA	NA	NA	NA	15	53268365	0.00812849	8.9002e-14	397043	ebi-a-GCST90025958	Sex hormone-binding globulin levels || id:ebi-a-GCST90025958	TRUE	reported	igd	2	TRUE
49	rs117572361	G	A	G	A	0.0362894	-0.0252	0.0257836	0.026009	FALSE	FALSE	FALSE	ebi-a-GCST90018977	12	47206180	0.0064	343836	7.84603e-05	Serum uric acid levels || id:ebi-a-GCST90018977	Serum uric acid levels	Serum uric acid levels || ||	TRUE	igd	NA	NA	NA	NA	NA	NA	NA	12	47206180	0.00631868	1.40001e-08	397043	ebi-a-GCST90025958	Sex hormone-binding globulin levels || id:ebi-a-GCST90025958	TRUE	reported	igd	2	TRUE
50	rs11806197	G	A	G	A	0.0190526	0.0043	0.190814	0.190137	FALSE	FALSE	FALSE	ebi-a-GCST90018977	1	77964855	0.0022	343836	0.0540406	Serum uric acid levels || id:ebi-a-GCST90018977	Serum uric acid levels	Serum uric acid levels || ||	TRUE	igd	NA	NA	NA	NA	NA	NA	NA	1	77964855	0.00253431	2.19989e-12	397043	ebi-a-GCST90025958	Sex hormone-binding globulin levels || id:ebi-a-GCST90025958	TRUE	reported	igd	2	TRUE
51	rs11853116	T	C	T	C	-0.0149796	0.0006	0.672449	0.608075	FALSE	FALSE	FALSE	ebi-a-GCST90018977	15	53705334	0.0018	343836	0.7294	Serum uric acid levels || id:ebi-a-GCST90018977	Serum uric acid levels	Serum uric acid levels || ||	TRUE	igd	NA	NA	NA	NA	NA	NA	NA	15	53705334	0.00214706	6.79986e-15	397043	ebi-a-GCST90025958	Sex hormone-binding globulin levels || id:ebi-a-GCST90025958	TRUE	reported	igd	2	TRUE
52	rs11883596	C	T	C	T	0.0213762	-0.0003	0.101495	0.10145	FALSE	FALSE	FALSE	ebi-a-GCST90018977	2	27385275	0.0034	343836	0.9327	Serum uric acid levels || id:ebi-a-GCST90018977	Serum uric acid levels	Serum uric acid levels || ||	TRUE	igd	NA	NA	NA	NA	NA	NA	NA	2	27385275	0.00330019	1.2e-10	397043	ebi-a-GCST90025958	Sex hormone-binding globulin levels || id:ebi-a-GCST90025958	TRUE	reported	igd	2	TRUE
53	rs11887329	G	A	G	A	-0.025052	-0.0014	0.233841	0.240762	FALSE	FALSE	FALSE	ebi-a-GCST90018977	2	191511308	0.0021	343836	0.4887	Serum uric acid levels || id:ebi-a-GCST90018977	Serum uric acid levels	Serum uric acid levels || ||	TRUE	igd	NA	NA	NA	NA	NA	NA	NA	2	191511308	0.00235515	1.50003e-28	397043	ebi-a-GCST90025958	Sex hormone-binding globulin levels || id:ebi-a-GCST90025958	TRUE	reported	igd	2	TRUE
54	rs11917105	G	T	G	T	-0.0143788	-0.0043	0.261081	0.317113	FALSE	FALSE	FALSE	ebi-a-GCST90018977	3	183371250	0.0019	343836	0.0264302	Serum uric acid levels || id:ebi-a-GCST90018977	Serum uric acid levels	Serum uric acid levels || ||	TRUE	igd	NA	NA	NA	NA	NA	NA	NA	3	183371250	0.0022824	1.79999e-10	397043	ebi-a-GCST90025958	Sex hormone-binding globulin levels || id:ebi-a-GCST90025958	TRUE	reported	igd	2	TRUE
55	rs11979093	A	G	A	G	-0.0195978	0.0087	0.158865	0.132331	FALSE	FALSE	FALSE	ebi-a-GCST90018977	7	46501098	0.0026	343836	0.000751796	Serum uric acid levels || id:ebi-a-GCST90018977	Serum uric acid levels	Serum uric acid levels || ||	TRUE	igd	NA	NA	NA	NA	NA	NA	NA	7	46501098	0.00274327	5.10035e-14	397043	ebi-a-GCST90025958	Sex hormone-binding globulin levels || id:ebi-a-GCST90025958	TRUE	reported	igd	2	TRUE
56	rs1211184	C	T	C	T	-0.0261095	0.0026	0.093184	0.283761	FALSE	FALSE	FALSE	ebi-a-GCST90018977	1	35888147	0.0027	343836	0.334	Serum uric acid levels || id:ebi-a-GCST90018977	Serum uric acid levels	Serum uric acid levels || ||	TRUE	igd	NA	NA	NA	NA	NA	NA	NA	1	35888147	0.00342644	1.29987e-15	397043	ebi-a-GCST90025958	Sex hormone-binding globulin levels || id:ebi-a-GCST90025958	TRUE	reported	igd	2	TRUE
57	rs1223801	A	G	A	G	-0.0382092	0.001	0.83754	0.814401	FALSE	FALSE	FALSE	ebi-a-GCST90018977	1	214348141	0.0023	343836	0.6674	Serum uric acid levels || id:ebi-a-GCST90018977	Serum uric acid levels	Serum uric acid levels || ||	TRUE	igd	NA	NA	NA	NA	NA	NA	NA	1	214348141	0.00270101	4.79954e-50	397043	ebi-a-GCST90025958	Sex hormone-binding globulin levels || id:ebi-a-GCST90025958	TRUE	reported	igd	2	TRUE
58	rs1229502	A	G	A	G	-0.0124625	-0.0012	0.303377	0.31168	FALSE	FALSE	FALSE	ebi-a-GCST90018977	7	81588636	0.0019	343836	0.5359	Serum uric acid levels || id:ebi-a-GCST90018977	Serum uric acid levels	Serum uric acid levels || ||	TRUE	igd	NA	NA	NA	NA	NA	NA	NA	7	81588636	0.00220108	1.89998e-08	397043	ebi-a-GCST90025958	Sex hormone-binding globulin levels || id:ebi-a-GCST90025958	TRUE	reported	igd	2	TRUE
59	rs12300756	T	C	T	C	-0.0165978	-0.0013	0.229461	0.291549	FALSE	FALSE	FALSE	ebi-a-GCST90018977	12	103541943	0.002	343836	0.5248	Serum uric acid levels || id:ebi-a-GCST90018977	Serum uric acid levels	Serum uric acid levels || ||	TRUE	igd	NA	NA	NA	NA	NA	NA	NA	12	103541943	0.00237925	4.79954e-13	397043	ebi-a-GCST90025958	Sex hormone-binding globulin levels || id:ebi-a-GCST90025958	TRUE	reported	igd	2	TRUE
60	rs12414178	T	C	T	C	-0.0297615	0.0037	0.233224	0.25435	FALSE	FALSE	FALSE	ebi-a-GCST90018977	10	81095519	0.002	343836	0.0659994	Serum uric acid levels || id:ebi-a-GCST90018977	Serum uric acid levels	Serum uric acid levels || ||	TRUE	igd	NA	NA	NA	NA	NA	NA	NA	10	81095519	0.00235674	4.19952e-38	397043	ebi-a-GCST90025958	Sex hormone-binding globulin levels || id:ebi-a-GCST90025958	TRUE	reported	igd	2	TRUE
61	rs12454712	C	T	C	T	0.0235395	-0.0063	0.375078	0.415448	FALSE	FALSE	FALSE	ebi-a-GCST90018977	18	60845884	0.0018	343836	0.000535501	Serum uric acid levels || id:ebi-a-GCST90018977	Serum uric acid levels	Serum uric acid levels || ||	TRUE	igd	NA	NA	NA	NA	NA	NA	NA	18	60845884	0.00209522	1.59993e-31	397043	ebi-a-GCST90025958	Sex hormone-binding globulin levels || id:ebi-a-GCST90025958	TRUE	reported	igd	2	TRUE
62	rs12569576	G	A	G	A	-0.0162183	-0.0034	0.454712	0.402853	FALSE	FALSE	FALSE	ebi-a-GCST90018977	10	63668161	0.0018	343836	0.0630406	Serum uric acid levels || id:ebi-a-GCST90018977	Serum uric acid levels	Serum uric acid levels || ||	TRUE	igd	NA	NA	NA	NA	NA	NA	NA	10	63668161	0.00200739	5.90065e-17	397043	ebi-a-GCST90025958	Sex hormone-binding globulin levels || id:ebi-a-GCST90025958	TRUE	reported	igd	2	TRUE
63	rs1260326	C	T	C	T	0.093048	-0.0445	0.598397	0.561756	FALSE	FALSE	FALSE	ebi-a-GCST90018977	2	27730940	0.0018	343836	1.87932e-136	Serum uric acid levels || id:ebi-a-GCST90018977	Serum uric acid levels	Serum uric acid levels || ||	TRUE	igd	NA	NA	NA	NA	NA	NA	NA	2	27730940	0.00206023	1e-200	397043	ebi-a-GCST90025958	Sex hormone-binding globulin levels || id:ebi-a-GCST90025958	TRUE	reported	igd	2	TRUE
64	rs1262217	A	G	A	G	0.0176115	-0.0013	0.825533	0.826	FALSE	FALSE	FALSE	ebi-a-GCST90018977	10	65483262	0.0027	343836	0.614899	Serum uric acid levels || id:ebi-a-GCST90018977	Serum uric acid levels	Serum uric acid levels || ||	TRUE	igd	NA	NA	NA	NA	NA	NA	NA	10	65483262	0.00263197	2.70023e-12	397043	ebi-a-GCST90025958	Sex hormone-binding globulin levels || id:ebi-a-GCST90025958	TRUE	reported	igd	2	TRUE
65	rs12888084	G	A	G	A	0.0130136	-0.0015	0.544866	0.446191	FALSE	FALSE	FALSE	ebi-a-GCST90018977	14	89884991	0.0019	343836	0.4101	Serum uric acid levels || id:ebi-a-GCST90018977	Serum uric acid levels	Serum uric acid levels || ||	TRUE	igd	NA	NA	NA	NA	NA	NA	NA	14	89884991	0.00202027	5.50047e-13	397043	ebi-a-GCST90025958	Sex hormone-binding globulin levels || id:ebi-a-GCST90025958	TRUE	reported	igd	2	TRUE
66	rs12897338	T	C	T	C	-0.0240161	-0.0021	0.4952	0.408138	FALSE	FALSE	FALSE	ebi-a-GCST90018977	14	100844368	0.0019	343836	0.2693	Serum uric acid levels || id:ebi-a-GCST90018977	Serum uric acid levels	Serum uric acid levels || ||	TRUE	igd	NA	NA	NA	NA	NA	NA	NA	14	100844368	0.00201414	6.00067e-36	397043	ebi-a-GCST90025958	Sex hormone-binding globulin levels || id:ebi-a-GCST90025958	TRUE	reported	igd	2	TRUE
67	rs12915708	C	G	C	G	0.0172427	-0.0084	0.304042	0.375236	FALSE	TRUE	FALSE	ebi-a-GCST90018977	15	51048602	0.0019	343836	7.871e-06	Serum uric acid levels || id:ebi-a-GCST90018977	Serum uric acid levels	Serum uric acid levels || ||	TRUE	igd	NA	NA	NA	NA	NA	NA	NA	15	51048602	0.0021821	1.29987e-15	397043	ebi-a-GCST90025958	Sex hormone-binding globulin levels || id:ebi-a-GCST90025958	TRUE	reported	igd	2	TRUE
68	rs1293940	C	T	C	T	0.0123282	-0.0032	0.513122	0.494256	FALSE	FALSE	FALSE	ebi-a-GCST90018977	6	151999091	0.0018	343836	0.0684605	Serum uric acid levels || id:ebi-a-GCST90018977	Serum uric acid levels	Serum uric acid levels || ||	TRUE	igd	NA	NA	NA	NA	NA	NA	NA	6	151999091	0.00201229	4.60045e-11	397043	ebi-a-GCST90025958	Sex hormone-binding globulin levels || id:ebi-a-GCST90025958	TRUE	reported	igd	2	TRUE
69	rs12945299	G	A	G	A	0.0537969	0.0005	0.196426	0.19847	FALSE	FALSE	FALSE	ebi-a-GCST90018977	17	7080069	0.0026	343836	0.8504	Serum uric acid levels || id:ebi-a-GCST90018977	Serum uric acid levels	Serum uric acid levels || ||	TRUE	igd	NA	NA	NA	NA	NA	NA	NA	17	7080069	0.00245018	3.09742e-113	397043	ebi-a-GCST90025958	Sex hormone-binding globulin levels || id:ebi-a-GCST90025958	TRUE	reported	igd	2	TRUE
70	rs12967290	T	C	T	C	-0.0137722	0.0063	0.29847	0.375863	FALSE	FALSE	FALSE	ebi-a-GCST90018977	18	42600074	0.0019	343836	0.000869901	Serum uric acid levels || id:ebi-a-GCST90018977	Serum uric acid levels	Serum uric acid levels || ||	TRUE	igd	NA	NA	NA	NA	NA	NA	NA	18	42600074	0.00220487	7.90005e-10	397043	ebi-a-GCST90025958	Sex hormone-binding globulin levels || id:ebi-a-GCST90025958	TRUE	reported	igd	2	TRUE
71	rs12983990	G	A	G	A	0.0159043	0.0039	0.162928	0.152602	FALSE	FALSE	FALSE	ebi-a-GCST90018977	19	58341843	0.0024	343836	0.1094	Serum uric acid levels || id:ebi-a-GCST90018977	Serum uric acid levels	Serum uric acid levels || ||	TRUE	igd	NA	NA	NA	NA	NA	NA	NA	19	58341843	0.00273091	9.09997e-10	397043	ebi-a-GCST90025958	Sex hormone-binding globulin levels || id:ebi-a-GCST90025958	TRUE	reported	igd	2	TRUE
72	rs13011791	A	T	A	T	0.0142413	-0.0039	0.199536	0.149596	FALSE	TRUE	FALSE	ebi-a-GCST90018977	2	242402061	0.0025	343836	0.1221	Serum uric acid levels || id:ebi-a-GCST90018977	Serum uric acid levels	Serum uric acid levels || ||	TRUE	igd	NA	NA	NA	NA	NA	NA	NA	2	242402061	0.00251494	1.09999e-09	397043	ebi-a-GCST90025958	Sex hormone-binding globulin levels || id:ebi-a-GCST90025958	TRUE	reported	igd	2	TRUE
73	rs13094241	G	T	G	T	0.0116941	-0.0033	0.728467	0.597403	FALSE	FALSE	FALSE	ebi-a-GCST90018977	3	196190893	0.002	343836	0.1013	Serum uric acid levels || id:ebi-a-GCST90018977	Serum uric acid levels	Serum uric acid levels || ||	TRUE	igd	NA	NA	NA	NA	NA	NA	NA	3	196190893	0.00225279	2.39999e-08	397043	ebi-a-GCST90025958	Sex hormone-binding globulin levels || id:ebi-a-GCST90025958	TRUE	reported	igd	2	TRUE
74	rs13155267	C	T	C	T	0.0141252	-0.0114	0.277645	0.361824	FALSE	FALSE	FALSE	ebi-a-GCST90018977	5	90193468	0.0019	343836	2.298e-09	Serum uric acid levels || id:ebi-a-GCST90018977	Serum uric acid levels	Serum uric acid levels || ||	TRUE	igd	NA	NA	NA	NA	NA	NA	NA	5	90193468	0.00224292	5.89997e-10	397043	ebi-a-GCST90025958	Sex hormone-binding globulin levels || id:ebi-a-GCST90025958	TRUE	reported	igd	2	TRUE
75	rs1326122	A	C	A	C	0.0610776	-0.0122	0.0210748	0.021494	FALSE	FALSE	FALSE	ebi-a-GCST90018977	13	50722895	0.007	343836	0.0820994	Serum uric acid levels || id:ebi-a-GCST90018977	Serum uric acid levels	Serum uric acid levels || ||	TRUE	igd	NA	NA	NA	NA	NA	NA	NA	13	50722895	0.0070269	5.00035e-22	397043	ebi-a-GCST90025958	Sex hormone-binding globulin levels || id:ebi-a-GCST90025958	TRUE	reported	igd	2	TRUE
76	rs1326775	T	C	T	C	-0.0173656	0.0138	0.166321	0.249893	FALSE	FALSE	FALSE	ebi-a-GCST90018977	9	95359555	0.0022	343836	1.47999e-10	Serum uric acid levels || id:ebi-a-GCST90018977	Serum uric acid levels	Serum uric acid levels || ||	TRUE	igd	NA	NA	NA	NA	NA	NA	NA	9	95359555	0.00269701	2.99985e-12	397043	ebi-a-GCST90025958	Sex hormone-binding globulin levels || id:ebi-a-GCST90025958	TRUE	reported	igd	2	TRUE
77	rs13289095	T	G	T	G	-0.039195	-0.006	0.144322	0.129242	FALSE	FALSE	FALSE	ebi-a-GCST90018977	9	131466489	0.0027	343836	0.02573	Serum uric acid levels || id:ebi-a-GCST90018977	Serum uric acid levels	Serum uric acid levels || ||	TRUE	igd	NA	NA	NA	NA	NA	NA	NA	9	131466489	0.00287357	2.19989e-47	397043	ebi-a-GCST90025958	Sex hormone-binding globulin levels || id:ebi-a-GCST90025958	TRUE	reported	igd	2	TRUE
78	rs138373837	T	C	T	C	0.0392943	0.0205	0.0235319	0.024026	FALSE	FALSE	FALSE	ebi-a-GCST90018977	5	36219710	0.0066	343836	0.001992	Serum uric acid levels || id:ebi-a-GCST90018977	Serum uric acid levels	Serum uric acid levels || ||	TRUE	igd	NA	NA	NA	NA	NA	NA	NA	5	36219710	0.00672672	2e-10	397043	ebi-a-GCST90025958	Sex hormone-binding globulin levels || id:ebi-a-GCST90025958	TRUE	reported	igd	2	TRUE
79	rs138840	T	C	T	C	-0.021466	0.005	0.106467	0.0989224	FALSE	FALSE	FALSE	ebi-a-GCST90018977	22	50181915	0.003	343836	0.0880299	Serum uric acid levels || id:ebi-a-GCST90018977	Serum uric acid levels	Serum uric acid levels || ||	TRUE	igd	NA	NA	NA	NA	NA	NA	NA	22	50181915	0.00327484	3.50026e-12	397043	ebi-a-GCST90025958	Sex hormone-binding globulin levels || id:ebi-a-GCST90025958	TRUE	reported	igd	2	TRUE
80	rs138924453	T	C	T	C	0.0749929	-0.0169	0.00574602	0.0052844	FALSE	FALSE	FALSE	ebi-a-GCST90018977	3	114069607	0.0152	343836	0.2665	Serum uric acid levels || id:ebi-a-GCST90018977	Serum uric acid levels	Serum uric acid levels || ||	TRUE	igd	NA	NA	NA	NA	NA	NA	NA	3	114069607	0.0137966	1.7e-09	397043	ebi-a-GCST90025958	Sex hormone-binding globulin levels || id:ebi-a-GCST90025958	TRUE	reported	igd	2	TRUE
81	rs1421085	C	T	C	T	0.0117148	0.0142	0.403026	0.348007	FALSE	FALSE	FALSE	ebi-a-GCST90018977	16	53800954	0.0019	343836	2.87607e-14	Serum uric acid levels || id:ebi-a-GCST90018977	Serum uric acid levels	Serum uric acid levels || ||	TRUE	igd	NA	NA	NA	NA	NA	NA	NA	16	53800954	0.00205432	4.09996e-08	397043	ebi-a-GCST90025958	Sex hormone-binding globulin levels || id:ebi-a-GCST90025958	TRUE	reported	igd	2	TRUE
82	rs144725072	A	G	A	G	-0.043009	-0.012	0.0316689	0.02481	FALSE	FALSE	FALSE	ebi-a-GCST90018977	6	31865352	0.0056	343836	0.0327703	Serum uric acid levels || id:ebi-a-GCST90018977	Serum uric acid levels	Serum uric acid levels || ||	TRUE	igd	NA	NA	NA	NA	NA	NA	NA	6	31865352	0.00593224	2.29985e-15	397043	ebi-a-GCST90025958	Sex hormone-binding globulin levels || id:ebi-a-GCST90025958	TRUE	reported	igd	2	TRUE
83	rs144867634	C	T	C	T	-0.0379318	0.0131	0.0252576	0.02582	FALSE	FALSE	FALSE	ebi-a-GCST90018977	7	111580166	0.0064	343836	0.0402198	Serum uric acid levels || id:ebi-a-GCST90018977	Serum uric acid levels	Serum uric acid levels || ||	TRUE	igd	NA	NA	NA	NA	NA	NA	NA	7	111580166	0.00658994	1.40001e-08	397043	ebi-a-GCST90025958	Sex hormone-binding globulin levels || id:ebi-a-GCST90025958	TRUE	reported	igd	2	TRUE
84	rs1474419	C	T	C	T	0.0166644	0.0003	0.574376	0.677938	FALSE	FALSE	FALSE	ebi-a-GCST90018977	7	6692605	0.002	343836	0.877	Serum uric acid levels || id:ebi-a-GCST90018977	Serum uric acid levels	Serum uric acid levels || ||	TRUE	igd	NA	NA	NA	NA	NA	NA	NA	7	6692605	0.00204805	6.00067e-15	397043	ebi-a-GCST90025958	Sex hormone-binding globulin levels || id:ebi-a-GCST90025958	TRUE	reported	igd	2	TRUE
85	rs1497406	G	A	G	A	0.0265373	0.0098	0.579115	0.64239	FALSE	FALSE	FALSE	ebi-a-GCST90018977	1	16505320	0.0019	343836	1.44501e-07	Serum uric acid levels || id:ebi-a-GCST90018977	Serum uric acid levels	Serum uric acid levels || ||	TRUE	igd	NA	NA	NA	NA	NA	NA	NA	1	16505320	0.00201543	3.40017e-43	397043	ebi-a-GCST90025958	Sex hormone-binding globulin levels || id:ebi-a-GCST90025958	TRUE	reported	igd	2	TRUE
86	rs150539196	G	A	G	A	0.0957998	0.0009	0.0404821	0.0432395	FALSE	FALSE	FALSE	ebi-a-GCST90018977	8	81399180	0.0045	343836	0.8424	Serum uric acid levels || id:ebi-a-GCST90018977	Serum uric acid levels	Serum uric acid levels || ||	TRUE	igd	NA	NA	NA	NA	NA	NA	NA	8	81399180	0.00514186	5.60015e-86	397043	ebi-a-GCST90025958	Sex hormone-binding globulin levels || id:ebi-a-GCST90025958	TRUE	reported	igd	2	TRUE
87	rs152503	A	C	A	C	-0.014843	-0.0005	0.202417	0.283764	FALSE	FALSE	FALSE	ebi-a-GCST90018977	5	141912528	0.0021	343836	0.8248	Serum uric acid levels || id:ebi-a-GCST90018977	Serum uric acid levels	Serum uric acid levels || ||	TRUE	igd	NA	NA	NA	NA	NA	NA	NA	5	141912528	0.00249813	8.30004e-10	397043	ebi-a-GCST90025958	Sex hormone-binding globulin levels || id:ebi-a-GCST90025958	TRUE	reported	igd	2	TRUE
88	rs1529868	T	C	T	C	0.0140188	-0.0001	0.599715	0.570454	FALSE	FALSE	FALSE	ebi-a-GCST90018977	2	11718591	0.0018	343836	0.9668	Serum uric acid levels || id:ebi-a-GCST90018977	Serum uric acid levels	Serum uric acid levels || ||	TRUE	igd	NA	NA	NA	NA	NA	NA	NA	2	11718591	0.0020619	1.59993e-14	397043	ebi-a-GCST90025958	Sex hormone-binding globulin levels || id:ebi-a-GCST90025958	TRUE	reported	igd	2	TRUE
89	rs1531343	C	G	C	G	-0.0207639	0.0086	0.101213	0.108388	FALSE	TRUE	FALSE	ebi-a-GCST90018977	12	66174894	0.0028	343836	0.00250501	Serum uric acid levels || id:ebi-a-GCST90018977	Serum uric acid levels	Serum uric acid levels || ||	TRUE	igd	NA	NA	NA	NA	NA	NA	NA	12	66174894	0.00331913	9.90011e-10	397043	ebi-a-GCST90025958	Sex hormone-binding globulin levels || id:ebi-a-GCST90025958	TRUE	reported	igd	2	TRUE
90	rs1534696	A	C	A	C	0.0125088	-0.0036	0.541266	0.605255	FALSE	FALSE	FALSE	ebi-a-GCST90018977	7	26397239	0.0019	343836	0.0494504	Serum uric acid levels || id:ebi-a-GCST90018977	Serum uric acid levels	Serum uric acid levels || ||	TRUE	igd	NA	NA	NA	NA	NA	NA	NA	7	26397239	0.00201372	4.19952e-11	397043	ebi-a-GCST90025958	Sex hormone-binding globulin levels || id:ebi-a-GCST90025958	TRUE	reported	igd	2	TRUE
91	rs1547014	C	T	C	T	-0.0305309	0.0069	0.674876	0.728652	FALSE	FALSE	FALSE	ebi-a-GCST90018977	22	29100711	0.002	343836	0.000636502	Serum uric acid levels || id:ebi-a-GCST90018977	Serum uric acid levels	Serum uric acid levels || ||	TRUE	igd	NA	NA	NA	NA	NA	NA	NA	22	29100711	0.00215895	1.59993e-48	397043	ebi-a-GCST90025958	Sex hormone-binding globulin levels || id:ebi-a-GCST90025958	TRUE	reported	igd	2	TRUE
92	rs1556562	T	G	T	G	0.0219499	-0.0056	0.790446	0.983485	FALSE	FALSE	FALSE	ebi-a-GCST90018977	1	93034023	0.0137	343836	0.683501	Serum uric acid levels || id:ebi-a-GCST90018977	Serum uric acid levels	Serum uric acid levels || ||	TRUE	igd	NA	NA	NA	NA	NA	NA	NA	1	93034023	0.00241751	1.59993e-20	397043	ebi-a-GCST90025958	Sex hormone-binding globulin levels || id:ebi-a-GCST90025958	TRUE	reported	igd	2	TRUE
93	rs1572053	G	A	G	A	0.0141236	-0.0051	0.620738	0.59919	FALSE	FALSE	FALSE	ebi-a-GCST90018977	20	45526660	0.0018	343836	0.00490897	Serum uric acid levels || id:ebi-a-GCST90018977	Serum uric acid levels	Serum uric acid levels || ||	TRUE	igd	NA	NA	NA	NA	NA	NA	NA	20	45526660	0.00207742	2.70023e-13	397043	ebi-a-GCST90025958	Sex hormone-binding globulin levels || id:ebi-a-GCST90025958	TRUE	reported	igd	2	TRUE
94	rs1573486	A	G	A	G	-0.0203082	-0.0062	0.320021	0.36207	FALSE	FALSE	FALSE	ebi-a-GCST90018977	18	71955979	0.0018	343836	0.000868001	Serum uric acid levels || id:ebi-a-GCST90018977	Serum uric acid levels	Serum uric acid levels || ||	TRUE	igd	NA	NA	NA	NA	NA	NA	NA	18	71955979	0.00216664	1.39991e-20	397043	ebi-a-GCST90025958	Sex hormone-binding globulin levels || id:ebi-a-GCST90025958	TRUE	reported	igd	2	TRUE
95	rs1574525	G	A	G	A	0.0299925	0.0055	0.276982	0.255954	FALSE	FALSE	FALSE	ebi-a-GCST90018977	17	1623675	0.002	343836	0.00588898	Serum uric acid levels || id:ebi-a-GCST90018977	Serum uric acid levels	Serum uric acid levels || ||	TRUE	igd	NA	NA	NA	NA	NA	NA	NA	17	1623675	0.00215368	5.19996e-46	397043	ebi-a-GCST90025958	Sex hormone-binding globulin levels || id:ebi-a-GCST90025958	TRUE	reported	igd	2	TRUE
96	rs157934	C	T	C	T	0.027442	-0.0066	0.304572	0.333156	FALSE	FALSE	FALSE	ebi-a-GCST90018977	7	130585492	0.0019	343836	0.000424502	Serum uric acid levels || id:ebi-a-GCST90018977	Serum uric acid levels	Serum uric acid levels || ||	TRUE	igd	NA	NA	NA	NA	NA	NA	NA	7	130585492	0.00218342	1.39991e-39	397043	ebi-a-GCST90025958	Sex hormone-binding globulin levels || id:ebi-a-GCST90025958	TRUE	reported	igd	2	TRUE
97	rs161941	T	C	T	C	-0.0119501	0.0024	0.28924	0.234249	FALSE	FALSE	FALSE	ebi-a-GCST90018977	5	98199204	0.0021	343836	0.2488	Serum uric acid levels || id:ebi-a-GCST90018977	Serum uric acid levels	Serum uric acid levels || ||	TRUE	igd	NA	NA	NA	NA	NA	NA	NA	5	98199204	0.00222569	2.19999e-08	397043	ebi-a-GCST90025958	Sex hormone-binding globulin levels || id:ebi-a-GCST90025958	TRUE	reported	igd	2	TRUE
98	rs1661714	T	C	T	C	-0.0156502	0.0068	0.264324	0.222931	FALSE	FALSE	FALSE	ebi-a-GCST90018977	17	73568055	0.0021	343836	0.00131401	Serum uric acid levels || id:ebi-a-GCST90018977	Serum uric acid levels	Serum uric acid levels || ||	TRUE	igd	NA	NA	NA	NA	NA	NA	NA	17	73568055	0.0022018	4.19952e-13	397043	ebi-a-GCST90025958	Sex hormone-binding globulin levels || id:ebi-a-GCST90025958	TRUE	reported	igd	2	TRUE
99	rs16845803	G	A	G	A	-0.0290544	0.0074	0.131146	0.13156	FALSE	FALSE	FALSE	ebi-a-GCST90018977	3	172257074	0.0026	343836	0.00469505	Serum uric acid levels || id:ebi-a-GCST90018977	Serum uric acid levels	Serum uric acid levels || ||	TRUE	igd	NA	NA	NA	NA	NA	NA	NA	3	172257074	0.00297538	2.29985e-26	397043	ebi-a-GCST90025958	Sex hormone-binding globulin levels || id:ebi-a-GCST90025958	TRUE	reported	igd	2	TRUE
100	rs16925010	T	C	T	C	-0.0138089	-0.0017	0.274316	0.377288	FALSE	FALSE	FALSE	ebi-a-GCST90018977	11	3013996	0.0019	343836	0.3874	Serum uric acid levels || id:ebi-a-GCST90018977	Serum uric acid levels	Serum uric acid levels || ||	TRUE	igd	NA	NA	NA	NA	NA	NA	NA	11	3013996	0.00225324	1.89998e-09	397043	ebi-a-GCST90025958	Sex hormone-binding globulin levels || id:ebi-a-GCST90025958	TRUE	reported	igd	2	TRUE
101	rs17036326	G	A	G	A	0.0487484	-0.0199	0.120476	0.0962758	FALSE	FALSE	FALSE	ebi-a-GCST90018977	3	12389313	0.003	343836	2.11885e-11	Serum uric acid levels || id:ebi-a-GCST90018977	Serum uric acid levels	Serum uric acid levels || ||	TRUE	igd	NA	NA	NA	NA	NA	NA	NA	3	12389313	0.00307476	3.69999e-59	397043	ebi-a-GCST90025958	Sex hormone-binding globulin levels || id:ebi-a-GCST90025958	TRUE	reported	igd	2	TRUE
102	rs17123214	T	C	T	C	-0.0386069	-0.0089	0.0185763	0.024758	FALSE	FALSE	FALSE	ebi-a-GCST90018977	14	51404589	0.0058	343836	0.126	Serum uric acid levels || id:ebi-a-GCST90018977	Serum uric acid levels	Serum uric acid levels || ||	TRUE	igd	NA	NA	NA	NA	NA	NA	NA	14	51404589	0.00751972	3.69999e-08	397043	ebi-a-GCST90025958	Sex hormone-binding globulin levels || id:ebi-a-GCST90025958	TRUE	reported	igd	2	TRUE
103	rs17206359	G	A	G	A	0.0197834	-0.0048	0.321353	0.329386	FALSE	FALSE	FALSE	ebi-a-GCST90018977	4	157635103	0.0019	343836	0.00981703	Serum uric acid levels || id:ebi-a-GCST90018977	Serum uric acid levels	Serum uric acid levels || ||	TRUE	igd	NA	NA	NA	NA	NA	NA	NA	4	157635103	0.0021425	5.10035e-21	397043	ebi-a-GCST90025958	Sex hormone-binding globulin levels || id:ebi-a-GCST90025958	TRUE	reported	igd	2	TRUE
104	rs1736176	A	G	A	G	0.0482439	0.0028	0.283823	0.326104	FALSE	FALSE	FALSE	ebi-a-GCST90018977	19	2790394	0.0019	343836	0.1367	Serum uric acid levels || id:ebi-a-GCST90018977	Serum uric acid levels	Serum uric acid levels || ||	TRUE	igd	NA	NA	NA	NA	NA	NA	NA	19	2790394	0.00224745	6.9024e-111	397043	ebi-a-GCST90025958	Sex hormone-binding globulin levels || id:ebi-a-GCST90025958	TRUE	reported	igd	2	TRUE
105	rs17377148	G	T	G	T	0.0474977	0.0006	0.0734607	0.074917	FALSE	FALSE	FALSE	ebi-a-GCST90018977	1	61688018	0.0039	343836	0.8701	Serum uric acid levels || id:ebi-a-GCST90018977	Serum uric acid levels	Serum uric acid levels || ||	TRUE	igd	NA	NA	NA	NA	NA	NA	NA	1	61688018	0.00381931	5.90065e-39	397043	ebi-a-GCST90025958	Sex hormone-binding globulin levels || id:ebi-a-GCST90025958	TRUE	reported	igd	2	TRUE
106	rs1741344	T	C	T	C	0.0117683	-0.0043	0.634323	0.687953	FALSE	FALSE	FALSE	ebi-a-GCST90018977	20	4101800	0.0019	343836	0.02374	Serum uric acid levels || id:ebi-a-GCST90018977	Serum uric acid levels	Serum uric acid levels || ||	TRUE	igd	NA	NA	NA	NA	NA	NA	NA	20	4101800	0.00209206	7.10003e-10	397043	ebi-a-GCST90025958	Sex hormone-binding globulin levels || id:ebi-a-GCST90025958	TRUE	reported	igd	2	TRUE
107	rs1755618	T	G	T	G	-0.0292948	0.0049	0.139705	0.132374	FALSE	FALSE	FALSE	ebi-a-GCST90018977	9	6664708	0.0026	343836	0.0604603	Serum uric acid levels || id:ebi-a-GCST90018977	Serum uric acid levels	Serum uric acid levels || ||	TRUE	igd	NA	NA	NA	NA	NA	NA	NA	9	6664708	0.00289779	1.39991e-26	397043	ebi-a-GCST90025958	Sex hormone-binding globulin levels || id:ebi-a-GCST90025958	TRUE	reported	igd	2	TRUE
108	rs17580	A	T	A	T	0.0623089	0.017	0.0482363	0.048715	FALSE	TRUE	FALSE	ebi-a-GCST90018977	14	94847262	0.0047	343836	0.000324601	Serum uric acid levels || id:ebi-a-GCST90018977	Serum uric acid levels	Serum uric acid levels || ||	TRUE	igd	NA	NA	NA	NA	NA	NA	NA	14	94847262	0.00479246	1.50003e-43	397043	ebi-a-GCST90025958	Sex hormone-binding globulin levels || id:ebi-a-GCST90025958	TRUE	reported	igd	2	TRUE
109	rs17630640	G	A	G	A	0.0238144	-0.0098	0.131275	0.131577	FALSE	FALSE	FALSE	ebi-a-GCST90018977	6	164107529	0.0026	343836	0.000173301	Serum uric acid levels || id:ebi-a-GCST90018977	Serum uric acid levels	Serum uric acid levels || ||	TRUE	igd	NA	NA	NA	NA	NA	NA	NA	6	164107529	0.00297687	2.19989e-18	397043	ebi-a-GCST90025958	Sex hormone-binding globulin levels || id:ebi-a-GCST90025958	TRUE	reported	igd	2	TRUE
110	rs1772183	A	G	A	G	-0.029011	0.0045	0.47908	0.53874	FALSE	FALSE	FALSE	ebi-a-GCST90018977	10	93602605	0.0018	343836	0.0127101	Serum uric acid levels || id:ebi-a-GCST90018977	Serum uric acid levels	Serum uric acid levels || ||	TRUE	igd	NA	NA	NA	NA	NA	NA	NA	10	93602605	0.00199798	2.39994e-53	397043	ebi-a-GCST90025958	Sex hormone-binding globulin levels || id:ebi-a-GCST90025958	TRUE	reported	igd	2	TRUE
111	rs17789218	C	T	C	T	0.0165555	0.0049	0.244743	0.24327	FALSE	FALSE	FALSE	ebi-a-GCST90018977	6	100600097	0.0024	343836	0.0388499	Serum uric acid levels || id:ebi-a-GCST90018977	Serum uric acid levels	Serum uric acid levels || ||	TRUE	igd	NA	NA	NA	NA	NA	NA	NA	6	100600097	0.0023425	1.20005e-14	397043	ebi-a-GCST90025958	Sex hormone-binding globulin levels || id:ebi-a-GCST90025958	TRUE	reported	igd	2	TRUE
112	rs17790938	A	G	A	G	0.042401	-0.0068	0.0722295	0.0712808	FALSE	FALSE	FALSE	ebi-a-GCST90018977	20	49509184	0.0034	343836	0.0456899	Serum uric acid levels || id:ebi-a-GCST90018977	Serum uric acid levels	Serum uric acid levels || ||	TRUE	igd	NA	NA	NA	NA	NA	NA	NA	20	49509184	0.00391065	4.49987e-28	397043	ebi-a-GCST90025958	Sex hormone-binding globulin levels || id:ebi-a-GCST90025958	TRUE	reported	igd	2	TRUE
113	rs17855876	A	G	A	G	-0.0266222	0.0059	0.103434	0.116605	FALSE	FALSE	FALSE	ebi-a-GCST90018977	4	967191	0.0028	343836	0.0321004	Serum uric acid levels || id:ebi-a-GCST90018977	Serum uric acid levels	Serum uric acid levels || ||	TRUE	igd	NA	NA	NA	NA	NA	NA	NA	4	967191	0.00330949	1.9002e-16	397043	ebi-a-GCST90025958	Sex hormone-binding globulin levels || id:ebi-a-GCST90025958	TRUE	reported	igd	2	TRUE
114	rs1801689	C	A	C	A	-0.0924133	-0.0117	0.0304482	0.029905	FALSE	FALSE	FALSE	ebi-a-GCST90018977	17	64210580	0.006	343836	0.0504499	Serum uric acid levels || id:ebi-a-GCST90018977	Serum uric acid levels	Serum uric acid levels || ||	TRUE	igd	NA	NA	NA	NA	NA	NA	NA	17	64210580	0.00564719	5.30029e-64	397043	ebi-a-GCST90025958	Sex hormone-binding globulin levels || id:ebi-a-GCST90025958	TRUE	reported	igd	2	TRUE
115	rs1832007	G	A	G	A	-0.0509179	-0.0111	0.153849	0.135167	FALSE	FALSE	FALSE	ebi-a-GCST90018977	10	5254847	0.0026	343836	1.61901e-05	Serum uric acid levels || id:ebi-a-GCST90018977	Serum uric acid levels	Serum uric acid levels || ||	TRUE	igd	NA	NA	NA	NA	NA	NA	NA	10	5254847	0.00277142	1.59993e-86	397043	ebi-a-GCST90025958	Sex hormone-binding globulin levels || id:ebi-a-GCST90025958	TRUE	reported	igd	2	TRUE
116	rs1894644	C	T	C	T	-0.0191015	0.0042	0.857258	0.896172	FALSE	FALSE	FALSE	ebi-a-GCST90018977	22	38202552	0.0029	343836	0.1491	Serum uric acid levels || id:ebi-a-GCST90018977	Serum uric acid levels	Serum uric acid levels || ||	TRUE	igd	NA	NA	NA	NA	NA	NA	NA	22	38202552	0.00288898	1e-12	397043	ebi-a-GCST90025958	Sex hormone-binding globulin levels || id:ebi-a-GCST90025958	TRUE	reported	igd	2	TRUE
117	rs1902023	C	A	C	A	0.0341097	0.0034	0.473686	0.503115	FALSE	FALSE	FALSE	ebi-a-GCST90018977	4	69536084	0.0018	343836	0.0630507	Serum uric acid levels || id:ebi-a-GCST90018977	Serum uric acid levels	Serum uric acid levels || ||	TRUE	igd	NA	NA	NA	NA	NA	NA	NA	4	69536084	0.0020239	5.70033e-69	397043	ebi-a-GCST90025958	Sex hormone-binding globulin levels || id:ebi-a-GCST90025958	TRUE	reported	igd	2	TRUE
118	rs1920149	A	G	A	G	-0.0169788	0.0046	0.468506	0.452676	FALSE	FALSE	FALSE	ebi-a-GCST90018977	1	171077198	0.0018	343836	0.00899891	Serum uric acid levels || id:ebi-a-GCST90018977	Serum uric acid levels	Serum uric acid levels || ||	TRUE	igd	NA	NA	NA	NA	NA	NA	NA	1	171077198	0.00201546	1.50003e-16	397043	ebi-a-GCST90025958	Sex hormone-binding globulin levels || id:ebi-a-GCST90025958	TRUE	reported	igd	2	TRUE
119	rs1931788	A	G	A	G	-0.0134537	0.0007	0.727993	0.716156	FALSE	FALSE	FALSE	ebi-a-GCST90018977	6	19972602	0.002	343836	0.723401	Serum uric acid levels || id:ebi-a-GCST90018977	Serum uric acid levels	Serum uric acid levels || ||	TRUE	igd	NA	NA	NA	NA	NA	NA	NA	6	19972602	0.00226182	3.59998e-10	397043	ebi-a-GCST90025958	Sex hormone-binding globulin levels || id:ebi-a-GCST90025958	TRUE	reported	igd	2	TRUE
120	rs1975937	T	A	T	A	-0.0170651	-0.0014	0.171844	0.311603	FALSE	TRUE	FALSE	ebi-a-GCST90018977	19	38091932	0.0022	343836	0.5272	Serum uric acid levels || id:ebi-a-GCST90018977	Serum uric acid levels	Serum uric acid levels || ||	TRUE	igd	NA	NA	NA	NA	NA	NA	NA	19	38091932	0.002664	8.00018e-11	397043	ebi-a-GCST90025958	Sex hormone-binding globulin levels || id:ebi-a-GCST90025958	TRUE	reported	igd	2	TRUE
121	rs1982151	G	A	G	A	-0.0560448	0.0067	0.740356	0.744706	FALSE	FALSE	FALSE	ebi-a-GCST90018977	9	86617265	0.002	343836	0.000933899	Serum uric acid levels || id:ebi-a-GCST90018977	Serum uric acid levels	Serum uric acid levels || ||	TRUE	igd	NA	NA	NA	NA	NA	NA	NA	9	86617265	0.00231676	2.39883e-134	397043	ebi-a-GCST90025958	Sex hormone-binding globulin levels || id:ebi-a-GCST90025958	TRUE	reported	igd	2	TRUE
122	rs2021965	A	C	A	C	-0.0126946	-0.0077	0.718314	0.717775	FALSE	FALSE	FALSE	ebi-a-GCST90018977	14	103997248	0.002	343836	7.46896e-05	Serum uric acid levels || id:ebi-a-GCST90018977	Serum uric acid levels	Serum uric acid levels || ||	TRUE	igd	NA	NA	NA	NA	NA	NA	NA	14	103997248	0.00223533	1.69981e-11	397043	ebi-a-GCST90025958	Sex hormone-binding globulin levels || id:ebi-a-GCST90025958	TRUE	reported	igd	2	TRUE
123	rs202200760	C	G	C	G	0.172316	-0.0052	0.0490861	0.038902	FALSE	TRUE	FALSE	ebi-a-GCST90018977	19	17346854	0.0057	343836	0.3619	Serum uric acid levels || id:ebi-a-GCST90018977	Serum uric acid levels	Serum uric acid levels || ||	TRUE	igd	NA	NA	NA	NA	NA	NA	NA	19	17346854	0.00479921	1e-200	397043	ebi-a-GCST90025958	Sex hormone-binding globulin levels || id:ebi-a-GCST90025958	TRUE	reported	igd	2	TRUE
124	rs2054989	G	A	G	A	0.0139811	-0.0015	0.754096	0.711252	FALSE	FALSE	FALSE	ebi-a-GCST90018977	3	56530709	0.002	343836	0.4526	Serum uric acid levels || id:ebi-a-GCST90018977	Serum uric acid levels	Serum uric acid levels || ||	TRUE	igd	NA	NA	NA	NA	NA	NA	NA	3	56530709	0.00233005	3.40017e-11	397043	ebi-a-GCST90025958	Sex hormone-binding globulin levels || id:ebi-a-GCST90025958	TRUE	reported	igd	2	TRUE
125	rs2074518	T	C	T	C	-0.0113521	0.0032	0.454957	0.383065	FALSE	FALSE	FALSE	ebi-a-GCST90018977	17	33324382	0.0019	343836	0.083029	Serum uric acid levels || id:ebi-a-GCST90018977	Serum uric acid levels	Serum uric acid levels || ||	TRUE	igd	NA	NA	NA	NA	NA	NA	NA	17	33324382	0.0019353	2.59998e-08	397043	ebi-a-GCST90025958	Sex hormone-binding globulin levels || id:ebi-a-GCST90025958	TRUE	reported	igd	2	TRUE
126	rs2075025	C	T	C	T	0.0191728	-0.0028	0.363123	0.494674	FALSE	FALSE	FALSE	ebi-a-GCST90018977	14	74196686	0.0019	343836	0.1491	Serum uric acid levels || id:ebi-a-GCST90018977	Serum uric acid levels	Serum uric acid levels || ||	TRUE	igd	NA	NA	NA	NA	NA	NA	NA	14	74196686	0.00210162	4.70002e-20	397043	ebi-a-GCST90025958	Sex hormone-binding globulin levels || id:ebi-a-GCST90025958	TRUE	reported	igd	2	TRUE
127	rs2076847	G	A	G	A	0.0115573	0.0006	0.545996	0.536832	FALSE	FALSE	FALSE	ebi-a-GCST90018977	17	77829077	0.0018	343836	0.723701	Serum uric acid levels || id:ebi-a-GCST90018977	Serum uric acid levels	Serum uric acid levels || ||	TRUE	igd	NA	NA	NA	NA	NA	NA	NA	17	77829077	0.00193469	8.70001e-09	397043	ebi-a-GCST90025958	Sex hormone-binding globulin levels || id:ebi-a-GCST90025958	TRUE	reported	igd	2	TRUE
128	rs2081687	C	T	C	T	0.0238137	0.0007	0.662995	0.70902	FALSE	FALSE	FALSE	ebi-a-GCST90018977	8	59388565	0.002	343836	0.7071	Serum uric acid levels || id:ebi-a-GCST90018977	Serum uric acid levels	Serum uric acid levels || ||	TRUE	igd	NA	NA	NA	NA	NA	NA	NA	8	59388565	0.00212643	2.29985e-30	397043	ebi-a-GCST90025958	Sex hormone-binding globulin levels || id:ebi-a-GCST90025958	TRUE	reported	igd	2	TRUE
129	rs2205262	A	C	A	C	-0.0175324	0.0047	0.575541	0.550053	FALSE	FALSE	FALSE	ebi-a-GCST90018977	8	117011884	0.0018	343836	0.00736004	Serum uric acid levels || id:ebi-a-GCST90018977	Serum uric acid levels	Serum uric acid levels || ||	TRUE	igd	NA	NA	NA	NA	NA	NA	NA	8	117011884	0.00203217	1.69981e-20	397043	ebi-a-GCST90025958	Sex hormone-binding globulin levels || id:ebi-a-GCST90025958	TRUE	reported	igd	2	TRUE
130	rs2227947	A	G	A	G	0.0114019	-0.0041	0.627065	0.647644	FALSE	FALSE	FALSE	ebi-a-GCST90018977	5	112399791	0.0018	343836	0.0256898	Serum uric acid levels || id:ebi-a-GCST90018977	Serum uric acid levels	Serum uric acid levels || ||	TRUE	igd	NA	NA	NA	NA	NA	NA	NA	5	112399791	0.00208682	2.30001e-09	397043	ebi-a-GCST90025958	Sex hormone-binding globulin levels || id:ebi-a-GCST90025958	TRUE	reported	igd	2	TRUE
131	rs2229357	A	G	A	G	0.0426912	-0.0449	0.240158	0.199117	FALSE	FALSE	FALSE	ebi-a-GCST90018977	12	57843711	0.0022	343836	1.11995e-90	Serum uric acid levels || id:ebi-a-GCST90018977	Serum uric acid levels	Serum uric acid levels || ||	TRUE	igd	NA	NA	NA	NA	NA	NA	NA	12	57843711	0.00235392	8.30042e-79	397043	ebi-a-GCST90025958	Sex hormone-binding globulin levels || id:ebi-a-GCST90025958	TRUE	reported	igd	2	TRUE
132	rs2230316	A	G	A	G	0.0338916	-0.0022	0.60727	0.467433	FALSE	FALSE	FALSE	ebi-a-GCST90018977	17	17997209	0.002	343836	0.2714	Serum uric acid levels || id:ebi-a-GCST90018977	Serum uric acid levels	Serum uric acid levels || ||	TRUE	igd	NA	NA	NA	NA	NA	NA	NA	17	17997209	0.00201031	3.50026e-66	397043	ebi-a-GCST90025958	Sex hormone-binding globulin levels || id:ebi-a-GCST90025958	TRUE	reported	igd	2	TRUE
133	rs2232015	T	A	T	A	0.0615313	0.0028	0.34206	0.328212	FALSE	TRUE	FALSE	ebi-a-GCST90018977	1	107599258	0.0019	343836	0.1416	Serum uric acid levels || id:ebi-a-GCST90018977	Serum uric acid levels	Serum uric acid levels || ||	TRUE	igd	NA	NA	NA	NA	NA	NA	NA	1	107599258	0.00211316	1e-200	397043	ebi-a-GCST90025958	Sex hormone-binding globulin levels || id:ebi-a-GCST90025958	TRUE	reported	igd	2	TRUE
134	rs2274159	G	A	G	A	0.0168735	-0.005	0.491962	0.508333	FALSE	FALSE	FALSE	ebi-a-GCST90018977	9	117166246	0.0018	343836	0.004292	Serum uric acid levels || id:ebi-a-GCST90018977	Serum uric acid levels	Serum uric acid levels || ||	TRUE	igd	NA	NA	NA	NA	NA	NA	NA	9	117166246	0.00201958	1.80011e-18	397043	ebi-a-GCST90025958	Sex hormone-binding globulin levels || id:ebi-a-GCST90025958	TRUE	reported	igd	2	TRUE
135	rs2275516	T	G	T	G	-0.0195958	0.0073	0.163924	0.140336	FALSE	FALSE	FALSE	ebi-a-GCST90018977	9	1053910	0.0025	343836	0.00438097	Serum uric acid levels || id:ebi-a-GCST90018977	Serum uric acid levels	Serum uric acid levels || ||	TRUE	igd	NA	NA	NA	NA	NA	NA	NA	9	1053910	0.00277986	7.50067e-13	397043	ebi-a-GCST90025958	Sex hormone-binding globulin levels || id:ebi-a-GCST90025958	TRUE	reported	igd	2	TRUE
136	rs2276161	T	A	T	A	-0.0161495	0.0029	0.133676	0.168855	FALSE	TRUE	FALSE	ebi-a-GCST90018977	2	135470735	0.0024	343836	0.2228	Serum uric acid levels || id:ebi-a-GCST90018977	Serum uric acid levels	Serum uric acid levels || ||	TRUE	igd	NA	NA	NA	NA	NA	NA	NA	2	135470735	0.00296172	7.39997e-09	397043	ebi-a-GCST90025958	Sex hormone-binding globulin levels || id:ebi-a-GCST90025958	TRUE	reported	igd	2	TRUE
137	rs2280552	T	C	T	C	0.0172476	0.0062	0.370174	0.365691	FALSE	FALSE	FALSE	ebi-a-GCST90018977	7	1976263	0.0018	343836	0.000708696	Serum uric acid levels || id:ebi-a-GCST90018977	Serum uric acid levels	Serum uric acid levels || ||	TRUE	igd	NA	NA	NA	NA	NA	NA	NA	7	1976263	0.00208379	4.30031e-19	397043	ebi-a-GCST90025958	Sex hormone-binding globulin levels || id:ebi-a-GCST90025958	TRUE	reported	igd	2	TRUE
138	rs2282377	G	C	G	C	-0.0167537	-0.0006	0.133557	0.133496	FALSE	TRUE	FALSE	ebi-a-GCST90018977	14	104571820	0.0026	343836	0.8286	Serum uric acid levels || id:ebi-a-GCST90018977	Serum uric acid levels	Serum uric acid levels || ||	TRUE	igd	NA	NA	NA	NA	NA	NA	NA	14	104571820	0.0029793	2.30001e-09	397043	ebi-a-GCST90025958	Sex hormone-binding globulin levels || id:ebi-a-GCST90025958	TRUE	reported	igd	2	TRUE
139	rs2283371	G	A	G	A	0.0205635	-0.0056	0.332804	0.357343	FALSE	FALSE	FALSE	ebi-a-GCST90018977	14	73015668	0.0018	343836	0.00213801	Serum uric acid levels || id:ebi-a-GCST90018977	Serum uric acid levels	Serum uric acid levels || ||	TRUE	igd	NA	NA	NA	NA	NA	NA	NA	14	73015668	0.00213439	7.89951e-25	397043	ebi-a-GCST90025958	Sex hormone-binding globulin levels || id:ebi-a-GCST90025958	TRUE	reported	igd	2	TRUE
140	rs2286973	A	G	A	G	-0.0124092	0.0041	0.411959	0.379944	FALSE	FALSE	FALSE	ebi-a-GCST90018977	16	11154770	0.0018	343836	0.0254501	Serum uric acid levels || id:ebi-a-GCST90018977	Serum uric acid levels	Serum uric acid levels || ||	TRUE	igd	NA	NA	NA	NA	NA	NA	NA	16	11154770	0.00205266	2.09991e-11	397043	ebi-a-GCST90025958	Sex hormone-binding globulin levels || id:ebi-a-GCST90025958	TRUE	reported	igd	2	TRUE
141	rs2288004	C	G	C	G	-0.0199226	0.0018	0.381222	0.476884	FALSE	TRUE	TRUE	ebi-a-GCST90018977	16	31054040	0.002	343836	0.3734	Serum uric acid levels || id:ebi-a-GCST90018977	Serum uric acid levels	Serum uric acid levels || ||	TRUE	igd	NA	NA	NA	NA	NA	NA	NA	16	31054040	0.00207283	3.90032e-23	397043	ebi-a-GCST90025958	Sex hormone-binding globulin levels || id:ebi-a-GCST90025958	TRUE	reported	igd	2	FALSE
142	rs2289850	C	T	C	T	0.0255774	-0.0025	0.0530581	0.0946868	FALSE	FALSE	FALSE	ebi-a-GCST90018977	5	156753284	0.0031	343836	0.4202	Serum uric acid levels || id:ebi-a-GCST90018977	Serum uric acid levels	Serum uric acid levels || ||	TRUE	igd	NA	NA	NA	NA	NA	NA	NA	5	156753284	0.00449043	1.09999e-09	397043	ebi-a-GCST90025958	Sex hormone-binding globulin levels || id:ebi-a-GCST90025958	TRUE	reported	igd	2	TRUE
143	rs2290545	A	G	A	G	-0.0135753	0.0089	0.732128	0.696143	FALSE	FALSE	FALSE	ebi-a-GCST90018977	3	46967040	0.0019	343836	3.93197e-06	Serum uric acid levels || id:ebi-a-GCST90018977	Serum uric acid levels	Serum uric acid levels || ||	TRUE	igd	NA	NA	NA	NA	NA	NA	NA	3	46967040	0.00227879	8.69961e-11	397043	ebi-a-GCST90025958	Sex hormone-binding globulin levels || id:ebi-a-GCST90025958	TRUE	reported	igd	2	TRUE
144	rs2291542	T	C	T	C	-0.02274	0.0136	0.320717	0.300413	FALSE	FALSE	FALSE	ebi-a-GCST90018977	3	49751585	0.0019	343836	1.22096e-12	Serum uric acid levels || id:ebi-a-GCST90018977	Serum uric acid levels	Serum uric acid levels || ||	TRUE	igd	NA	NA	NA	NA	NA	NA	NA	3	49751585	0.00215885	8.9002e-25	397043	ebi-a-GCST90025958	Sex hormone-binding globulin levels || id:ebi-a-GCST90025958	TRUE	reported	igd	2	TRUE
145	rs2293476	C	G	C	G	-0.0297214	0.002	0.227553	0.207201	FALSE	TRUE	FALSE	ebi-a-GCST90018977	1	40036847	0.0022	343836	0.3495	Serum uric acid levels || id:ebi-a-GCST90018977	Serum uric acid levels	Serum uric acid levels || ||	TRUE	igd	NA	NA	NA	NA	NA	NA	NA	1	40036847	0.00238067	4.00037e-38	397043	ebi-a-GCST90025958	Sex hormone-binding globulin levels || id:ebi-a-GCST90025958	TRUE	reported	igd	2	TRUE
146	rs2294613	T	C	T	C	0.0208506	-0.0055	0.103938	0.0901578	FALSE	FALSE	FALSE	ebi-a-GCST90018977	16	1797050	0.0031	343836	0.0748704	Serum uric acid levels || id:ebi-a-GCST90018977	Serum uric acid levels	Serum uric acid levels || ||	TRUE	igd	NA	NA	NA	NA	NA	NA	NA	16	1797050	0.00330856	2.09991e-12	397043	ebi-a-GCST90025958	Sex hormone-binding globulin levels || id:ebi-a-GCST90025958	TRUE	reported	igd	2	TRUE
147	rs2298650	T	G	T	G	0.0161035	0.0022	0.269262	0.323296	FALSE	FALSE	FALSE	ebi-a-GCST90018977	11	119155618	0.0019	343836	0.2494	Serum uric acid levels || id:ebi-a-GCST90018977	Serum uric acid levels	Serum uric acid levels || ||	TRUE	igd	NA	NA	NA	NA	NA	NA	NA	11	119155618	0.00228536	1.69981e-14	397043	ebi-a-GCST90025958	Sex hormone-binding globulin levels || id:ebi-a-GCST90025958	TRUE	reported	igd	2	TRUE
148	rs2302370	C	T	C	T	-0.0154123	-0.0065	0.399397	0.380126	FALSE	FALSE	FALSE	ebi-a-GCST90018977	12	6859308	0.0018	343836	0.000335598	Serum uric acid levels || id:ebi-a-GCST90018977	Serum uric acid levels	Serum uric acid levels || ||	TRUE	igd	NA	NA	NA	NA	NA	NA	NA	12	6859308	0.00205818	3.29989e-12	397043	ebi-a-GCST90025958	Sex hormone-binding globulin levels || id:ebi-a-GCST90025958	TRUE	reported	igd	2	TRUE
149	rs2305833	C	G	C	G	-0.0194934	0.0031	0.562726	0.618075	FALSE	TRUE	TRUE	ebi-a-GCST90018977	2	219305404	0.0018	343836	0.0913503	Serum uric acid levels || id:ebi-a-GCST90018977	Serum uric acid levels	Serum uric acid levels || ||	TRUE	igd	NA	NA	NA	NA	NA	NA	NA	2	219305404	0.00204176	4.30031e-23	397043	ebi-a-GCST90025958	Sex hormone-binding globulin levels || id:ebi-a-GCST90025958	TRUE	reported	igd	2	FALSE
150	rs2306374	C	T	C	T	-0.0191268	-0.0006	0.160635	0.143066	FALSE	FALSE	FALSE	ebi-a-GCST90018977	3	138119952	0.0025	343836	0.8074	Serum uric acid levels || id:ebi-a-GCST90018977	Serum uric acid levels	Serum uric acid levels || ||	TRUE	igd	NA	NA	NA	NA	NA	NA	NA	3	138119952	0.00273298	1.99986e-11	397043	ebi-a-GCST90025958	Sex hormone-binding globulin levels || id:ebi-a-GCST90025958	TRUE	reported	igd	2	TRUE
151	rs2306700	T	C	T	C	0.0176883	-0.0019	0.134548	0.134184	FALSE	FALSE	FALSE	ebi-a-GCST90018977	3	142123841	0.0026	343836	0.4588	Serum uric acid levels || id:ebi-a-GCST90018977	Serum uric acid levels	Serum uric acid levels || ||	TRUE	igd	NA	NA	NA	NA	NA	NA	NA	3	142123841	0.00294848	1.09999e-10	397043	ebi-a-GCST90025958	Sex hormone-binding globulin levels || id:ebi-a-GCST90025958	TRUE	reported	igd	2	TRUE
152	rs2383208	G	A	G	A	0.0151754	0.0049	0.178073	0.242849	FALSE	FALSE	FALSE	ebi-a-GCST90018977	9	22132076	0.0021	343836	0.02157	Serum uric acid levels || id:ebi-a-GCST90018977	Serum uric acid levels	Serum uric acid levels || ||	TRUE	igd	NA	NA	NA	NA	NA	NA	NA	9	22132076	0.00262746	3.59998e-08	397043	ebi-a-GCST90025958	Sex hormone-binding globulin levels || id:ebi-a-GCST90025958	TRUE	reported	igd	2	TRUE
153	rs2522056	A	G	A	G	0.0232787	-0.0059	0.187343	0.238252	FALSE	FALSE	FALSE	ebi-a-GCST90018977	5	131801726	0.0021	343836	0.00499804	Serum uric acid levels || id:ebi-a-GCST90018977	Serum uric acid levels	Serum uric acid levels || ||	TRUE	igd	NA	NA	NA	NA	NA	NA	NA	5	131801726	0.00257522	6.20012e-19	397043	ebi-a-GCST90025958	Sex hormone-binding globulin levels || id:ebi-a-GCST90025958	TRUE	reported	igd	2	TRUE
154	rs2529123	G	A	G	A	0.0171725	0.0018	0.619725	0.677536	FALSE	FALSE	FALSE	ebi-a-GCST90018977	7	101907669	0.0019	343836	0.3541	Serum uric acid levels || id:ebi-a-GCST90018977	Serum uric acid levels	Serum uric acid levels || ||	TRUE	igd	NA	NA	NA	NA	NA	NA	NA	7	101907669	0.00206382	7.00003e-17	397043	ebi-a-GCST90025958	Sex hormone-binding globulin levels || id:ebi-a-GCST90025958	TRUE	reported	igd	2	TRUE
155	rs2538	T	C	T	C	-0.0122141	0.0071	0.286078	0.256157	FALSE	FALSE	FALSE	ebi-a-GCST90018977	4	56236328	0.002	343836	0.000430398	Serum uric acid levels || id:ebi-a-GCST90018977	Serum uric acid levels	Serum uric acid levels || ||	TRUE	igd	NA	NA	NA	NA	NA	NA	NA	4	56236328	0.00221981	1.09999e-08	397043	ebi-a-GCST90025958	Sex hormone-binding globulin levels || id:ebi-a-GCST90025958	TRUE	reported	igd	2	TRUE
156	rs2567426	G	A	G	A	-0.019739	-0.0017	0.642205	0.703121	FALSE	FALSE	FALSE	ebi-a-GCST90018977	15	96332861	0.002	343836	0.378	Serum uric acid levels || id:ebi-a-GCST90018977	Serum uric acid levels	Serum uric acid levels || ||	TRUE	igd	NA	NA	NA	NA	NA	NA	NA	15	96332861	0.00209385	2.09991e-23	397043	ebi-a-GCST90025958	Sex hormone-binding globulin levels || id:ebi-a-GCST90025958	TRUE	reported	igd	2	TRUE
157	rs2618566	T	G	T	G	-0.0189622	0.0074	0.660375	0.666982	FALSE	FALSE	FALSE	ebi-a-GCST90018977	20	17844684	0.0019	343836	8.01604e-05	Serum uric acid levels || id:ebi-a-GCST90018977	Serum uric acid levels	Serum uric acid levels || ||	TRUE	igd	NA	NA	NA	NA	NA	NA	NA	20	17844684	0.00212868	2.70023e-20	397043	ebi-a-GCST90025958	Sex hormone-binding globulin levels || id:ebi-a-GCST90025958	TRUE	reported	igd	2	TRUE
158	rs267733	G	A	G	A	-0.0300164	0.0006	0.1597	0.129193	FALSE	FALSE	FALSE	ebi-a-GCST90018977	1	150958836	0.0026	343836	0.8153	Serum uric acid levels || id:ebi-a-GCST90018977	Serum uric acid levels	Serum uric acid levels || ||	TRUE	igd	NA	NA	NA	NA	NA	NA	NA	1	150958836	0.0027355	1.29987e-30	397043	ebi-a-GCST90025958	Sex hormone-binding globulin levels || id:ebi-a-GCST90025958	TRUE	reported	igd	2	TRUE
159	rs2738755	T	C	T	C	-0.0296824	0.0019	0.329882	0.28081	FALSE	FALSE	FALSE	ebi-a-GCST90018977	1	221057646	0.002	343836	0.339	Serum uric acid levels || id:ebi-a-GCST90018977	Serum uric acid levels	Serum uric acid levels || ||	TRUE	igd	NA	NA	NA	NA	NA	NA	NA	1	221057646	0.00212657	1.29987e-46	397043	ebi-a-GCST90025958	Sex hormone-binding globulin levels || id:ebi-a-GCST90025958	TRUE	reported	igd	2	TRUE
160	rs2820436	C	A	C	A	-0.0252458	0.0055	0.658318	0.65688	FALSE	FALSE	FALSE	ebi-a-GCST90018977	1	219640680	0.0021	343836	0.00964495	Serum uric acid levels || id:ebi-a-GCST90018977	Serum uric acid levels	Serum uric acid levels || ||	TRUE	igd	NA	NA	NA	NA	NA	NA	NA	1	219640680	0.00210129	5.79963e-34	397043	ebi-a-GCST90025958	Sex hormone-binding globulin levels || id:ebi-a-GCST90025958	TRUE	reported	igd	2	TRUE
161	rs2823662	G	A	G	A	0.0103478	-0.0054	0.56809	0.674882	FALSE	FALSE	FALSE	ebi-a-GCST90018977	21	17593061	0.002	343836	0.00665902	Serum uric acid levels || id:ebi-a-GCST90018977	Serum uric acid levels	Serum uric acid levels || ||	TRUE	igd	NA	NA	NA	NA	NA	NA	NA	21	17593061	0.00204475	2.30001e-08	397043	ebi-a-GCST90025958	Sex hormone-binding globulin levels || id:ebi-a-GCST90025958	TRUE	reported	igd	2	TRUE
162	rs2836934	C	A	C	A	-0.0114984	0.0012	0.429851	0.43174	FALSE	FALSE	FALSE	ebi-a-GCST90018977	21	40564885	0.0018	343836	0.4928	Serum uric acid levels || id:ebi-a-GCST90018977	Serum uric acid levels	Serum uric acid levels || ||	TRUE	igd	NA	NA	NA	NA	NA	NA	NA	21	40564885	0.00205957	1.2e-08	397043	ebi-a-GCST90025958	Sex hormone-binding globulin levels || id:ebi-a-GCST90025958	TRUE	reported	igd	2	TRUE
163	rs2862954	C	T	C	T	0.0250193	0.002	0.49554	0.375264	FALSE	FALSE	FALSE	ebi-a-GCST90018977	10	101912064	0.002	343836	0.3033	Serum uric acid levels || id:ebi-a-GCST90018977	Serum uric acid levels	Serum uric acid levels || ||	TRUE	igd	NA	NA	NA	NA	NA	NA	NA	10	101912064	0.00200372	2.99985e-34	397043	ebi-a-GCST90025958	Sex hormone-binding globulin levels || id:ebi-a-GCST90025958	TRUE	reported	igd	2	TRUE
164	rs28656215	C	T	C	T	-0.0246866	0.0039	0.0730485	0.0726413	FALSE	FALSE	FALSE	ebi-a-GCST90018977	4	3077985	0.0034	343836	0.2565	Serum uric acid levels || id:ebi-a-GCST90018977	Serum uric acid levels	Serum uric acid levels || ||	TRUE	igd	NA	NA	NA	NA	NA	NA	NA	4	3077985	0.00385523	1.29999e-09	397043	ebi-a-GCST90025958	Sex hormone-binding globulin levels || id:ebi-a-GCST90025958	TRUE	reported	igd	2	TRUE
165	rs2889537	A	G	A	G	0.0131045	-0.0008	0.675147	0.691897	FALSE	FALSE	FALSE	ebi-a-GCST90018977	1	226432521	0.0019	343836	0.665001	Serum uric acid levels || id:ebi-a-GCST90018977	Serum uric acid levels	Serum uric acid levels || ||	TRUE	igd	NA	NA	NA	NA	NA	NA	NA	1	226432521	0.00212271	5.40008e-11	397043	ebi-a-GCST90025958	Sex hormone-binding globulin levels || id:ebi-a-GCST90025958	TRUE	reported	igd	2	TRUE
166	rs28925904	T	C	T	C	-0.0541666	0.0221	0.0246954	0.025106	FALSE	FALSE	FALSE	ebi-a-GCST90018977	4	144359490	0.0065	343836	0.000668806	Serum uric acid levels || id:ebi-a-GCST90018977	Serum uric acid levels	Serum uric acid levels || ||	TRUE	igd	NA	NA	NA	NA	NA	NA	NA	4	144359490	0.00652533	5.10035e-17	397043	ebi-a-GCST90025958	Sex hormone-binding globulin levels || id:ebi-a-GCST90025958	TRUE	reported	igd	2	TRUE
167	rs28929474	T	C	T	C	0.237363	0.0147	0.0197216	0.020303	FALSE	FALSE	FALSE	ebi-a-GCST90018977	14	94844947	0.0072	343836	0.0416495	Serum uric acid levels || id:ebi-a-GCST90018977	Serum uric acid levels	Serum uric acid levels || ||	TRUE	igd	NA	NA	NA	NA	NA	NA	NA	14	94844947	0.0072706	1e-200	397043	ebi-a-GCST90025958	Sex hormone-binding globulin levels || id:ebi-a-GCST90025958	TRUE	reported	igd	2	TRUE
168	rs2893236	T	C	T	C	0.0142249	0.0005	0.779029	0.779182	FALSE	FALSE	FALSE	ebi-a-GCST90018977	7	26038458	0.0022	343836	0.8167	Serum uric acid levels || id:ebi-a-GCST90018977	Serum uric acid levels	Serum uric acid levels || ||	TRUE	igd	NA	NA	NA	NA	NA	NA	NA	7	26038458	0.00241628	4.60045e-11	397043	ebi-a-GCST90025958	Sex hormone-binding globulin levels || id:ebi-a-GCST90025958	TRUE	reported	igd	2	TRUE
169	rs2925979	C	T	C	T	0.0161725	-0.0064	0.699855	0.689121	FALSE	FALSE	FALSE	ebi-a-GCST90018977	16	81534790	0.0019	343836	0.000753199	Serum uric acid levels || id:ebi-a-GCST90018977	Serum uric acid levels	Serum uric acid levels || ||	TRUE	igd	NA	NA	NA	NA	NA	NA	NA	16	81534790	0.00219806	4.49987e-15	397043	ebi-a-GCST90025958	Sex hormone-binding globulin levels || id:ebi-a-GCST90025958	TRUE	reported	igd	2	TRUE
170	rs2943641	C	T	C	T	-0.0339261	0.0131	0.648079	0.720445	FALSE	FALSE	FALSE	ebi-a-GCST90018977	2	227093745	0.002	343836	6.82339e-11	Serum uric acid levels || id:ebi-a-GCST90018977	Serum uric acid levels	Serum uric acid levels || ||	TRUE	igd	NA	NA	NA	NA	NA	NA	NA	2	227093745	0.00208577	4.49987e-65	397043	ebi-a-GCST90025958	Sex hormone-binding globulin levels || id:ebi-a-GCST90025958	TRUE	reported	igd	2	TRUE
171	rs2971677	A	C	A	C	-0.0226496	0.0054	0.154246	0.193322	FALSE	FALSE	FALSE	ebi-a-GCST90018977	7	44192260	0.0023	343836	0.0177599	Serum uric acid levels || id:ebi-a-GCST90018977	Serum uric acid levels	Serum uric acid levels || ||	TRUE	igd	NA	NA	NA	NA	NA	NA	NA	7	44192260	0.00277427	3.29989e-16	397043	ebi-a-GCST90025958	Sex hormone-binding globulin levels || id:ebi-a-GCST90025958	TRUE	reported	igd	2	TRUE
172	rs310786	T	C	T	C	0.0174514	0.0041	0.860917	0.505641	FALSE	FALSE	FALSE	ebi-a-GCST90018977	12	77436148	0.0035	343836	0.2449	Serum uric acid levels || id:ebi-a-GCST90018977	Serum uric acid levels	Serum uric acid levels || ||	TRUE	igd	NA	NA	NA	NA	NA	NA	NA	12	77436148	0.00287758	1.89998e-10	397043	ebi-a-GCST90025958	Sex hormone-binding globulin levels || id:ebi-a-GCST90025958	TRUE	reported	igd	2	TRUE
173	rs3110039	G	T	G	T	-0.0109842	-0.0055	0.606093	0.603033	FALSE	FALSE	FALSE	ebi-a-GCST90018977	8	110096738	0.0018	343836	0.00238902	Serum uric acid levels || id:ebi-a-GCST90018977	Serum uric acid levels	Serum uric acid levels || ||	TRUE	igd	NA	NA	NA	NA	NA	NA	NA	8	110096738	0.00205756	4.90004e-08	397043	ebi-a-GCST90025958	Sex hormone-binding globulin levels || id:ebi-a-GCST90025958	TRUE	reported	igd	2	TRUE
174	rs314373	A	G	A	G	0.0401169	-0.0051	0.186883	0.140817	FALSE	FALSE	FALSE	ebi-a-GCST90018977	7	100456595	0.0026	343836	0.0462104	Serum uric acid levels || id:ebi-a-GCST90018977	Serum uric acid levels	Serum uric acid levels || ||	TRUE	igd	NA	NA	NA	NA	NA	NA	NA	7	100456595	0.00257537	7.50067e-61	397043	ebi-a-GCST90025958	Sex hormone-binding globulin levels || id:ebi-a-GCST90025958	TRUE	reported	igd	2	TRUE
175	rs329120	T	C	T	C	-0.0220426	-0.0031	0.418265	0.406034	FALSE	FALSE	FALSE	ebi-a-GCST90018977	5	133861756	0.0018	343836	0.0823209	Serum uric acid levels || id:ebi-a-GCST90018977	Serum uric acid levels	Serum uric acid levels || ||	TRUE	igd	NA	NA	NA	NA	NA	NA	NA	5	133861756	0.00204194	4.90004e-28	397043	ebi-a-GCST90025958	Sex hormone-binding globulin levels || id:ebi-a-GCST90025958	TRUE	reported	igd	2	TRUE
176	rs340874	C	T	C	T	-0.015938	0.0027	0.568931	0.520438	FALSE	FALSE	FALSE	ebi-a-GCST90018977	1	214159256	0.0018	343836	0.1297	Serum uric acid levels || id:ebi-a-GCST90018977	Serum uric acid levels	Serum uric acid levels || ||	TRUE	igd	NA	NA	NA	NA	NA	NA	NA	1	214159256	0.00201247	1.9002e-17	397043	ebi-a-GCST90025958	Sex hormone-binding globulin levels || id:ebi-a-GCST90025958	TRUE	reported	igd	2	TRUE
177	rs34145453	G	A	G	A	0.0207587	-0.0041	0.367506	0.38448	FALSE	FALSE	FALSE	ebi-a-GCST90018977	5	127347013	0.0018	343836	0.0222998	Serum uric acid levels || id:ebi-a-GCST90018977	Serum uric acid levels	Serum uric acid levels || ||	TRUE	igd	NA	NA	NA	NA	NA	NA	NA	5	127347013	0.00208394	1.10002e-25	397043	ebi-a-GCST90025958	Sex hormone-binding globulin levels || id:ebi-a-GCST90025958	TRUE	reported	igd	2	TRUE
178	rs34372369	A	G	A	G	0.0414611	-0.0123	0.0501079	0.051394	FALSE	FALSE	FALSE	ebi-a-GCST90018977	7	143092269	0.0046	343836	0.00761991	Serum uric acid levels || id:ebi-a-GCST90018977	Serum uric acid levels	Serum uric acid levels || ||	TRUE	igd	NA	NA	NA	NA	NA	NA	NA	7	143092269	0.0046998	3.29989e-18	397043	ebi-a-GCST90025958	Sex hormone-binding globulin levels || id:ebi-a-GCST90025958	TRUE	reported	igd	2	TRUE
179	rs34481144	T	C	T	C	0.0132406	0.0016	0.491777	0.50069	FALSE	FALSE	FALSE	ebi-a-GCST90018977	11	320836	0.0021	343836	0.4396	Serum uric acid levels || id:ebi-a-GCST90018977	Serum uric acid levels	Serum uric acid levels || ||	TRUE	igd	NA	NA	NA	NA	NA	NA	NA	11	320836	0.00204576	3.19963e-11	397043	ebi-a-GCST90025958	Sex hormone-binding globulin levels || id:ebi-a-GCST90025958	TRUE	reported	igd	2	TRUE
180	rs34651	T	C	T	C	0.0294153	0.0032	0.915558	0.89924	FALSE	FALSE	FALSE	ebi-a-GCST90018977	5	72144005	0.003	343836	0.2843	Serum uric acid levels || id:ebi-a-GCST90018977	Serum uric acid levels	Serum uric acid levels || ||	TRUE	igd	NA	NA	NA	NA	NA	NA	NA	5	72144005	0.00368137	6.20012e-19	397043	ebi-a-GCST90025958	Sex hormone-binding globulin levels || id:ebi-a-GCST90025958	TRUE	reported	igd	2	TRUE
181	rs34691116	T	C	T	C	0.0240702	0.0031	0.14719	0.14635	FALSE	FALSE	FALSE	ebi-a-GCST90018977	12	21027327	0.0029	343836	0.2817	Serum uric acid levels || id:ebi-a-GCST90018977	Serum uric acid levels	Serum uric acid levels || ||	TRUE	igd	NA	NA	NA	NA	NA	NA	NA	12	21027327	0.00282018	9.60064e-20	397043	ebi-a-GCST90025958	Sex hormone-binding globulin levels || id:ebi-a-GCST90025958	TRUE	reported	igd	2	TRUE
182	rs34930209	G	A	G	A	0.0322481	-0.0063	0.099051	0.103792	FALSE	FALSE	FALSE	ebi-a-GCST90018977	10	63956386	0.0029	343836	0.0298401	Serum uric acid levels || id:ebi-a-GCST90018977	Serum uric acid levels	Serum uric acid levels || ||	TRUE	igd	NA	NA	NA	NA	NA	NA	NA	10	63956386	0.00337937	1.69981e-22	397043	ebi-a-GCST90025958	Sex hormone-binding globulin levels || id:ebi-a-GCST90025958	TRUE	reported	igd	2	TRUE
183	rs35171419	T	C	T	C	0.0285717	-0.0133	0.0400748	0.040582	FALSE	FALSE	FALSE	ebi-a-GCST90018977	13	50132909	0.0051	343836	0.00976203	Serum uric acid levels || id:ebi-a-GCST90018977	Serum uric acid levels	Serum uric acid levels || ||	TRUE	igd	NA	NA	NA	NA	NA	NA	NA	13	50132909	0.0051442	7.79992e-09	397043	ebi-a-GCST90025958	Sex hormone-binding globulin levels || id:ebi-a-GCST90025958	TRUE	reported	igd	2	TRUE
184	rs35313240	T	C	T	C	0.0640052	0.0171	0.00831559	0.0085259	FALSE	FALSE	FALSE	ebi-a-GCST90018977	4	2828992	0.011	343836	0.1218	Serum uric acid levels || id:ebi-a-GCST90018977	Serum uric acid levels	Serum uric acid levels || ||	TRUE	igd	NA	NA	NA	NA	NA	NA	NA	4	2828992	0.0113094	2.80001e-09	397043	ebi-a-GCST90025958	Sex hormone-binding globulin levels || id:ebi-a-GCST90025958	TRUE	reported	igd	2	TRUE
185	rs35350976	G	A	G	A	0.019582	-0.0077	0.177964	0.143734	FALSE	FALSE	FALSE	ebi-a-GCST90018977	19	59023174	0.0025	343836	0.00239299	Serum uric acid levels || id:ebi-a-GCST90018977	Serum uric acid levels	Serum uric acid levels || ||	TRUE	igd	NA	NA	NA	NA	NA	NA	NA	19	59023174	0.00266383	1e-15	397043	ebi-a-GCST90025958	Sex hormone-binding globulin levels || id:ebi-a-GCST90025958	TRUE	reported	igd	2	TRUE
186	rs35497030	G	A	G	A	-0.0191423	0.0006	0.435803	0.505493	FALSE	FALSE	FALSE	ebi-a-GCST90018977	1	25783066	0.0018	343836	0.733599	Serum uric acid levels || id:ebi-a-GCST90018977	Serum uric acid levels	Serum uric acid levels || ||	TRUE	igd	NA	NA	NA	NA	NA	NA	NA	1	25783066	0.00202178	9.70063e-24	397043	ebi-a-GCST90025958	Sex hormone-binding globulin levels || id:ebi-a-GCST90025958	TRUE	reported	igd	2	TRUE
187	rs35756394	G	A	G	A	-0.0325415	0.0085	0.0793286	0.0938033	FALSE	FALSE	FALSE	ebi-a-GCST90018977	8	72419796	0.003	343836	0.00507201	Serum uric acid levels || id:ebi-a-GCST90018977	Serum uric acid levels	Serum uric acid levels || ||	TRUE	igd	NA	NA	NA	NA	NA	NA	NA	8	72419796	0.00372071	2.49977e-19	397043	ebi-a-GCST90025958	Sex hormone-binding globulin levels || id:ebi-a-GCST90025958	TRUE	reported	igd	2	TRUE
188	rs35759537	T	C	T	C	0.0285333	0.0016	0.194768	0.190765	FALSE	FALSE	FALSE	ebi-a-GCST90018977	14	23749037	0.0022	343836	0.4719	Serum uric acid levels || id:ebi-a-GCST90018977	Serum uric acid levels	Serum uric acid levels || ||	TRUE	igd	NA	NA	NA	NA	NA	NA	NA	14	23749037	0.00253836	1.39991e-32	397043	ebi-a-GCST90025958	Sex hormone-binding globulin levels || id:ebi-a-GCST90025958	TRUE	reported	igd	2	TRUE
189	rs35932591	T	C	T	C	-0.0171697	-0.0023	0.121436	0.162943	FALSE	FALSE	FALSE	ebi-a-GCST90018977	2	121310704	0.0025	343836	0.3474	Serum uric acid levels || id:ebi-a-GCST90018977	Serum uric acid levels	Serum uric acid levels || ||	TRUE	igd	NA	NA	NA	NA	NA	NA	NA	2	121310704	0.00305472	1.5e-09	397043	ebi-a-GCST90025958	Sex hormone-binding globulin levels || id:ebi-a-GCST90025958	TRUE	reported	igd	2	TRUE
190	rs35955110	C	T	C	T	0.011383	0.0038	0.311029	0.383482	FALSE	FALSE	FALSE	ebi-a-GCST90018977	2	178143371	0.0019	343836	0.0446098	Serum uric acid levels || id:ebi-a-GCST90018977	Serum uric acid levels	Serum uric acid levels || ||	TRUE	igd	NA	NA	NA	NA	NA	NA	NA	2	178143371	0.0021568	6.69993e-10	397043	ebi-a-GCST90025958	Sex hormone-binding globulin levels || id:ebi-a-GCST90025958	TRUE	reported	igd	2	TRUE
191	rs35981831	G	T	G	T	-0.0429854	0.0081	0.024387	0.0182323	FALSE	FALSE	FALSE	ebi-a-GCST90018977	17	47303222	0.0065	343836	0.2149	Serum uric acid levels || id:ebi-a-GCST90018977	Serum uric acid levels	Serum uric acid levels || ||	TRUE	igd	NA	NA	NA	NA	NA	NA	NA	17	47303222	0.00625804	2.60016e-12	397043	ebi-a-GCST90025958	Sex hormone-binding globulin levels || id:ebi-a-GCST90025958	TRUE	reported	igd	2	TRUE
192	rs3729931	A	G	A	G	0.0208046	-0.011	0.357896	0.280393	FALSE	FALSE	FALSE	ebi-a-GCST90018977	3	12626516	0.002	343836	4.77595e-08	Serum uric acid levels || id:ebi-a-GCST90018977	Serum uric acid levels	Serum uric acid levels || ||	TRUE	igd	NA	NA	NA	NA	NA	NA	NA	3	12626516	0.00209369	2.60016e-24	397043	ebi-a-GCST90025958	Sex hormone-binding globulin levels || id:ebi-a-GCST90025958	TRUE	reported	igd	2	TRUE
193	rs3733322	G	T	G	T	0.0170019	0.0071	0.625129	0.62551	FALSE	FALSE	FALSE	ebi-a-GCST90018977	4	129043617	0.0021	343836	0.000724803	Serum uric acid levels || id:ebi-a-GCST90018977	Serum uric acid levels	Serum uric acid levels || ||	TRUE	igd	NA	NA	NA	NA	NA	NA	NA	4	129043617	0.00208141	1.50003e-14	397043	ebi-a-GCST90025958	Sex hormone-binding globulin levels || id:ebi-a-GCST90025958	TRUE	reported	igd	2	TRUE
194	rs3741367	C	T	C	T	0.0138401	-0.0122	0.457022	0.395597	FALSE	FALSE	FALSE	ebi-a-GCST90018977	11	66083129	0.0018	343836	3.19669e-11	Serum uric acid levels || id:ebi-a-GCST90018977	Serum uric acid levels	Serum uric acid levels || ||	TRUE	igd	NA	NA	NA	NA	NA	NA	NA	11	66083129	0.00203244	4.19952e-12	397043	ebi-a-GCST90025958	Sex hormone-binding globulin levels || id:ebi-a-GCST90025958	TRUE	reported	igd	2	TRUE
195	rs3741378	T	C	T	C	0.0315481	-0.0351	0.136821	0.206346	FALSE	FALSE	FALSE	ebi-a-GCST90018977	11	65408937	0.0023	343836	6.01728e-54	Serum uric acid levels || id:ebi-a-GCST90018977	Serum uric acid levels	Serum uric acid levels || ||	TRUE	igd	NA	NA	NA	NA	NA	NA	NA	11	65408937	0.00292661	4.19952e-32	397043	ebi-a-GCST90025958	Sex hormone-binding globulin levels || id:ebi-a-GCST90025958	TRUE	reported	igd	2	TRUE
196	rs3743588	A	G	A	G	-0.0200523	0.0064	0.281458	0.303581	FALSE	FALSE	FALSE	ebi-a-GCST90018977	16	11836508	0.0019	343836	0.000868001	Serum uric acid levels || id:ebi-a-GCST90018977	Serum uric acid levels	Serum uric acid levels || ||	TRUE	igd	NA	NA	NA	NA	NA	NA	NA	16	11836508	0.00225557	1.99986e-21	397043	ebi-a-GCST90025958	Sex hormone-binding globulin levels || id:ebi-a-GCST90025958	TRUE	reported	igd	2	TRUE
197	rs3746575	G	C	G	C	0.0426511	-0.0166	0.593288	0.54158	FALSE	TRUE	TRUE	ebi-a-GCST90018977	20	43058096	0.0018	343836	9.977e-20	Serum uric acid levels || id:ebi-a-GCST90018977	Serum uric acid levels	Serum uric acid levels || ||	TRUE	igd	NA	NA	NA	NA	NA	NA	NA	20	43058096	0.00208996	2.19989e-97	397043	ebi-a-GCST90025958	Sex hormone-binding globulin levels || id:ebi-a-GCST90025958	TRUE	reported	igd	2	FALSE
198	rs3752293	T	C	T	C	0.0172424	0.0018	0.306117	0.324	FALSE	FALSE	FALSE	ebi-a-GCST90018977	20	37570725	0.0019	343836	0.3478	Serum uric acid levels || id:ebi-a-GCST90018977	Serum uric acid levels	Serum uric acid levels || ||	TRUE	igd	NA	NA	NA	NA	NA	NA	NA	20	37570725	0.00219928	1.99986e-16	397043	ebi-a-GCST90025958	Sex hormone-binding globulin levels || id:ebi-a-GCST90025958	TRUE	reported	igd	2	TRUE
199	rs3754186	A	T	A	T	-0.0139399	0.0154	0.500439	0.53723	FALSE	TRUE	TRUE	ebi-a-GCST90018977	1	93711782	0.0018	343836	4.98655e-18	Serum uric acid levels || id:ebi-a-GCST90018977	Serum uric acid levels	Serum uric acid levels || ||	TRUE	igd	NA	NA	NA	NA	NA	NA	NA	1	93711782	0.00200815	4.40048e-14	397043	ebi-a-GCST90025958	Sex hormone-binding globulin levels || id:ebi-a-GCST90025958	TRUE	reported	igd	2	FALSE
200	rs3760620	C	T	C	T	-0.0195657	0.0022	0.214507	0.39017	FALSE	FALSE	FALSE	ebi-a-GCST90018977	18	55100118	0.0023	343836	0.3342	Serum uric acid levels || id:ebi-a-GCST90018977	Serum uric acid levels	Serum uric acid levels || ||	TRUE	igd	NA	NA	NA	NA	NA	NA	NA	18	55100118	0.00245997	8.00018e-16	397043	ebi-a-GCST90025958	Sex hormone-binding globulin levels || id:ebi-a-GCST90025958	TRUE	reported	igd	2	TRUE
201	rs3761706	A	G	A	G	-0.044684	0.0149	0.0628882	0.0939528	FALSE	FALSE	FALSE	ebi-a-GCST90018977	2	111899881	0.0031	343836	1.275e-06	Serum uric acid levels || id:ebi-a-GCST90018977	Serum uric acid levels	Serum uric acid levels || ||	TRUE	igd	NA	NA	NA	NA	NA	NA	NA	2	111899881	0.00411507	2.70023e-28	397043	ebi-a-GCST90025958	Sex hormone-binding globulin levels || id:ebi-a-GCST90025958	TRUE	reported	igd	2	TRUE
202	rs3779195	A	T	A	T	-0.0820929	-0.0136	0.184387	0.215036	FALSE	TRUE	FALSE	ebi-a-GCST90018977	7	97993362	0.0022	343836	2.94999e-10	Serum uric acid levels || id:ebi-a-GCST90018977	Serum uric acid levels	Serum uric acid levels || ||	TRUE	igd	NA	NA	NA	NA	NA	NA	NA	7	97993362	0.00258425	1e-200	397043	ebi-a-GCST90025958	Sex hormone-binding globulin levels || id:ebi-a-GCST90025958	TRUE	reported	igd	2	TRUE
203	rs3790414	A	T	A	T	-0.0243155	0.0044	0.229505	0.353641	FALSE	TRUE	FALSE	ebi-a-GCST90018977	1	196920299	0.002	343836	0.0308297	Serum uric acid levels || id:ebi-a-GCST90018977	Serum uric acid levels	Serum uric acid levels || ||	TRUE	igd	NA	NA	NA	NA	NA	NA	NA	1	196920299	0.00236881	5.00035e-24	397043	ebi-a-GCST90025958	Sex hormone-binding globulin levels || id:ebi-a-GCST90025958	TRUE	reported	igd	2	TRUE
204	rs3824627	C	T	C	T	-0.014287	0.0025	0.607329	0.621684	FALSE	FALSE	FALSE	ebi-a-GCST90018977	10	113908060	0.0018	343836	0.1695	Serum uric acid levels || id:ebi-a-GCST90018977	Serum uric acid levels	Serum uric acid levels || ||	TRUE	igd	NA	NA	NA	NA	NA	NA	NA	10	113908060	0.00207173	8.30042e-12	397043	ebi-a-GCST90025958	Sex hormone-binding globulin levels || id:ebi-a-GCST90025958	TRUE	reported	igd	2	TRUE
205	rs38324	T	C	T	C	-0.0176008	-0.0025	0.177847	0.181511	FALSE	FALSE	FALSE	ebi-a-GCST90018977	7	70050621	0.0023	343836	0.276	Serum uric acid levels || id:ebi-a-GCST90018977	Serum uric acid levels	Serum uric acid levels || ||	TRUE	igd	NA	NA	NA	NA	NA	NA	NA	7	70050621	0.00261903	4.70002e-10	397043	ebi-a-GCST90025958	Sex hormone-binding globulin levels || id:ebi-a-GCST90025958	TRUE	reported	igd	2	TRUE
206	rs3848375	T	C	T	C	0.0204783	0.0082	0.806089	0.837809	FALSE	FALSE	FALSE	ebi-a-GCST90018977	16	4677190	0.0024	343836	0.000589006	Serum uric acid levels || id:ebi-a-GCST90018977	Serum uric acid levels	Serum uric acid levels || ||	TRUE	igd	NA	NA	NA	NA	NA	NA	NA	16	4677190	0.00254585	3.59998e-17	397043	ebi-a-GCST90025958	Sex hormone-binding globulin levels || id:ebi-a-GCST90025958	TRUE	reported	igd	2	TRUE
207	rs3858420	C	G	C	G	-0.0217872	-0.0038	0.323404	0.379129	FALSE	TRUE	FALSE	ebi-a-GCST90018977	11	102098354	0.0018	343836	0.03679	Serum uric acid levels || id:ebi-a-GCST90018977	Serum uric acid levels	Serum uric acid levels || ||	TRUE	igd	NA	NA	NA	NA	NA	NA	NA	11	102098354	0.0021784	9.09913e-27	397043	ebi-a-GCST90025958	Sex hormone-binding globulin levels || id:ebi-a-GCST90025958	TRUE	reported	igd	2	TRUE
208	rs3912391	A	G	A	G	-0.0130203	-0.0015	0.507301	0.561681	FALSE	FALSE	FALSE	ebi-a-GCST90018977	4	39698824	0.0018	343836	0.3985	Serum uric acid levels || id:ebi-a-GCST90018977	Serum uric acid levels	Serum uric acid levels || ||	TRUE	igd	NA	NA	NA	NA	NA	NA	NA	4	39698824	0.00200341	1.10002e-13	397043	ebi-a-GCST90025958	Sex hormone-binding globulin levels || id:ebi-a-GCST90025958	TRUE	reported	igd	2	TRUE
209	rs3934712	C	T	C	T	-0.0227515	0.0073	0.212701	0.230692	FALSE	FALSE	FALSE	ebi-a-GCST90018977	5	157928196	0.0021	343836	0.000454601	Serum uric acid levels || id:ebi-a-GCST90018977	Serum uric acid levels	Serum uric acid levels || ||	TRUE	igd	NA	NA	NA	NA	NA	NA	NA	5	157928196	0.00245386	1e-20	397043	ebi-a-GCST90025958	Sex hormone-binding globulin levels || id:ebi-a-GCST90025958	TRUE	reported	igd	2	TRUE
210	rs4026608	T	C	T	C	0.0136349	0.0004	0.612392	0.511999	FALSE	FALSE	FALSE	ebi-a-GCST90018977	12	66394664	0.0019	343836	0.8174	Serum uric acid levels || id:ebi-a-GCST90018977	Serum uric acid levels	Serum uric acid levels || ||	TRUE	igd	NA	NA	NA	NA	NA	NA	NA	12	66394664	0.00205191	1.29987e-12	397043	ebi-a-GCST90025958	Sex hormone-binding globulin levels || id:ebi-a-GCST90025958	TRUE	reported	igd	2	TRUE
211	rs41272717	A	G	A	G	0.015942	-0.0015	0.133152	0.105744	FALSE	FALSE	FALSE	ebi-a-GCST90018977	2	223536428	0.0029	343836	0.5949	Serum uric acid levels || id:ebi-a-GCST90018977	Serum uric acid levels	Serum uric acid levels || ||	TRUE	igd	NA	NA	NA	NA	NA	NA	NA	2	223536428	0.00296444	3.50002e-08	397043	ebi-a-GCST90025958	Sex hormone-binding globulin levels || id:ebi-a-GCST90025958	TRUE	reported	igd	2	TRUE
212	rs41305481	G	A	G	A	0.011961	-0.0011	0.298581	0.436175	FALSE	FALSE	FALSE	ebi-a-GCST90018977	9	101767385	0.002	343836	0.5902	Serum uric acid levels || id:ebi-a-GCST90018977	Serum uric acid levels	Serum uric acid levels || ||	TRUE	igd	NA	NA	NA	NA	NA	NA	NA	9	101767385	0.00221838	4.39997e-08	397043	ebi-a-GCST90025958	Sex hormone-binding globulin levels || id:ebi-a-GCST90025958	TRUE	reported	igd	2	TRUE
213	rs4132228	T	C	T	C	0.0128968	0.005	0.289066	0.375734	FALSE	FALSE	FALSE	ebi-a-GCST90018977	3	64708114	0.0019	343836	0.00930401	Serum uric acid levels || id:ebi-a-GCST90018977	Serum uric acid levels	Serum uric acid levels || ||	TRUE	igd	NA	NA	NA	NA	NA	NA	NA	3	64708114	0.00221411	1.6e-08	397043	ebi-a-GCST90025958	Sex hormone-binding globulin levels || id:ebi-a-GCST90025958	TRUE	reported	igd	2	TRUE
214	rs4148646	G	C	G	C	0.0127167	0.0025	0.637576	0.633706	FALSE	TRUE	FALSE	ebi-a-GCST90018977	11	17415190	0.0018	343836	0.1693	Serum uric acid levels || id:ebi-a-GCST90018977	Serum uric acid levels	Serum uric acid levels || ||	TRUE	igd	NA	NA	NA	NA	NA	NA	NA	11	17415190	0.00211165	4.09996e-10	397043	ebi-a-GCST90025958	Sex hormone-binding globulin levels || id:ebi-a-GCST90025958	TRUE	reported	igd	2	TRUE
215	rs4149056	C	T	C	T	-0.0776477	-0.015	0.149212	0.149907	FALSE	FALSE	FALSE	ebi-a-GCST90018977	12	21331549	0.0025	343836	9.41001e-10	Serum uric acid levels || id:ebi-a-GCST90018977	Serum uric acid levels	Serum uric acid levels || ||	TRUE	igd	NA	NA	NA	NA	NA	NA	NA	12	21331549	0.0028298	1.59956e-174	397043	ebi-a-GCST90025958	Sex hormone-binding globulin levels || id:ebi-a-GCST90025958	TRUE	reported	igd	2	TRUE
216	rs41736	T	C	T	C	-0.0153829	-0.0058	0.448756	0.469787	FALSE	FALSE	FALSE	ebi-a-GCST90018977	7	116435768	0.0018	343836	0.000908594	Serum uric acid levels || id:ebi-a-GCST90018977	Serum uric acid levels	Serum uric acid levels || ||	TRUE	igd	NA	NA	NA	NA	NA	NA	NA	7	116435768	0.00202257	1.9002e-15	397043	ebi-a-GCST90025958	Sex hormone-binding globulin levels || id:ebi-a-GCST90025958	TRUE	reported	igd	2	TRUE
217	rs4246215	T	G	T	G	-0.0229858	0.0125	0.359543	0.368759	FALSE	FALSE	FALSE	ebi-a-GCST90018977	11	61564299	0.0018	343836	5.43501e-12	Serum uric acid levels || id:ebi-a-GCST90018977	Serum uric acid levels	Serum uric acid levels || ||	TRUE	igd	NA	NA	NA	NA	NA	NA	NA	11	61564299	0.00209443	3.69999e-29	397043	ebi-a-GCST90025958	Sex hormone-binding globulin levels || id:ebi-a-GCST90025958	TRUE	reported	igd	2	TRUE
218	rs4259246	T	C	T	C	0.0288573	0.0067	0.326665	0.325249	FALSE	FALSE	FALSE	ebi-a-GCST90018977	6	34803947	0.0019	343836	0.000368197	Serum uric acid levels || id:ebi-a-GCST90018977	Serum uric acid levels	Serum uric acid levels || ||	TRUE	igd	NA	NA	NA	NA	NA	NA	NA	6	34803947	0.00214669	3.69999e-44	397043	ebi-a-GCST90025958	Sex hormone-binding globulin levels || id:ebi-a-GCST90025958	TRUE	reported	igd	2	TRUE
219	rs4291201	G	A	G	A	0.0191056	-0.0055	0.289711	0.268716	FALSE	FALSE	FALSE	ebi-a-GCST90018977	7	77496555	0.002	343836	0.00602795	Serum uric acid levels || id:ebi-a-GCST90018977	Serum uric acid levels	Serum uric acid levels || ||	TRUE	igd	NA	NA	NA	NA	NA	NA	NA	7	77496555	0.00220768	2.80027e-21	397043	ebi-a-GCST90025958	Sex hormone-binding globulin levels || id:ebi-a-GCST90025958	TRUE	reported	igd	2	TRUE
220	rs4388292	G	T	G	T	0.018337	-0.0003	0.850498	0.798968	FALSE	FALSE	FALSE	ebi-a-GCST90018977	6	96083087	0.0023	343836	0.8817	Serum uric acid levels || id:ebi-a-GCST90018977	Serum uric acid levels	Serum uric acid levels || ||	TRUE	igd	NA	NA	NA	NA	NA	NA	NA	6	96083087	0.00281807	1.79999e-09	397043	ebi-a-GCST90025958	Sex hormone-binding globulin levels || id:ebi-a-GCST90025958	TRUE	reported	igd	2	TRUE
221	rs440837	G	A	G	A	0.0457672	0.0034	0.205454	0.185535	FALSE	FALSE	FALSE	ebi-a-GCST90018977	8	81461974	0.0023	343836	0.1339	Serum uric acid levels || id:ebi-a-GCST90018977	Serum uric acid levels	Serum uric acid levels || ||	TRUE	igd	NA	NA	NA	NA	NA	NA	NA	8	81461974	0.00249001	2.09991e-79	397043	ebi-a-GCST90025958	Sex hormone-binding globulin levels || id:ebi-a-GCST90025958	TRUE	reported	igd	2	TRUE
222	rs445	T	C	T	C	-0.0284671	0.0004	0.0962805	0.15316	FALSE	FALSE	FALSE	ebi-a-GCST90018977	7	92408370	0.0026	343836	0.8831	Serum uric acid levels || id:ebi-a-GCST90018977	Serum uric acid levels	Serum uric acid levels || ||	TRUE	igd	NA	NA	NA	NA	NA	NA	NA	7	92408370	0.00340323	1.9002e-17	397043	ebi-a-GCST90025958	Sex hormone-binding globulin levels || id:ebi-a-GCST90025958	TRUE	reported	igd	2	TRUE
223	rs4568225	T	C	T	C	0.0171155	-0.0012	0.312971	0.232167	FALSE	FALSE	FALSE	ebi-a-GCST90018977	4	23898430	0.0022	343836	0.5861	Serum uric acid levels || id:ebi-a-GCST90018977	Serum uric acid levels	Serum uric acid levels || ||	TRUE	igd	NA	NA	NA	NA	NA	NA	NA	4	23898430	0.00215964	5.70033e-16	397043	ebi-a-GCST90025958	Sex hormone-binding globulin levels || id:ebi-a-GCST90025958	TRUE	reported	igd	2	TRUE
224	rs459193	G	A	G	A	-0.0362628	0.0131	0.747143	0.671191	FALSE	FALSE	FALSE	ebi-a-GCST90018977	5	55806751	0.002	343836	7.38074e-11	Serum uric acid levels || id:ebi-a-GCST90018977	Serum uric acid levels	Serum uric acid levels || ||	TRUE	igd	NA	NA	NA	NA	NA	NA	NA	5	55806751	0.00230682	5.30029e-59	397043	ebi-a-GCST90025958	Sex hormone-binding globulin levels || id:ebi-a-GCST90025958	TRUE	reported	igd	2	TRUE
225	rs4633399	C	A	C	A	0.0183833	-0.0042	0.907902	0.831218	FALSE	FALSE	FALSE	ebi-a-GCST90018977	10	77275555	0.0025	343836	0.0991106	Serum uric acid levels || id:ebi-a-GCST90018977	Serum uric acid levels	Serum uric acid levels || ||	TRUE	igd	NA	NA	NA	NA	NA	NA	NA	10	77275555	0.00346168	3.09999e-08	397043	ebi-a-GCST90025958	Sex hormone-binding globulin levels || id:ebi-a-GCST90025958	TRUE	reported	igd	2	TRUE
226	rs4711750	A	T	A	T	-0.0220559	0.0032	0.500164	0.513735	FALSE	TRUE	TRUE	ebi-a-GCST90018977	6	43757082	0.0018	343836	0.0694992	Serum uric acid levels || id:ebi-a-GCST90018977	Serum uric acid levels	Serum uric acid levels || ||	TRUE	igd	NA	NA	NA	NA	NA	NA	NA	6	43757082	0.0020117	4.49987e-30	397043	ebi-a-GCST90025958	Sex hormone-binding globulin levels || id:ebi-a-GCST90025958	TRUE	reported	igd	2	FALSE
227	rs4765127	T	G	T	G	0.0231284	-0.0042	0.334361	0.282204	FALSE	FALSE	FALSE	ebi-a-GCST90018977	12	124460167	0.002	343836	0.0326701	Serum uric acid levels || id:ebi-a-GCST90018977	Serum uric acid levels	Serum uric acid levels || ||	TRUE	igd	NA	NA	NA	NA	NA	NA	NA	12	124460167	0.00211913	1.59993e-30	397043	ebi-a-GCST90025958	Sex hormone-binding globulin levels || id:ebi-a-GCST90025958	TRUE	reported	igd	2	TRUE
228	rs4804416	G	T	G	T	-0.0367496	0.0139	0.427772	0.422775	FALSE	FALSE	FALSE	ebi-a-GCST90018977	19	7223848	0.0018	343836	6.39588e-15	Serum uric acid levels || id:ebi-a-GCST90018977	Serum uric acid levels	Serum uric acid levels || ||	TRUE	igd	NA	NA	NA	NA	NA	NA	NA	19	7223848	0.00202964	1.20005e-79	397043	ebi-a-GCST90025958	Sex hormone-binding globulin levels || id:ebi-a-GCST90025958	TRUE	reported	igd	2	TRUE
229	rs4804833	G	A	G	A	0.0143069	-0.0048	0.595836	0.602792	FALSE	FALSE	FALSE	ebi-a-GCST90018977	19	7970635	0.0018	343836	0.00744595	Serum uric acid levels || id:ebi-a-GCST90018977	Serum uric acid levels	Serum uric acid levels || ||	TRUE	igd	NA	NA	NA	NA	NA	NA	NA	19	7970635	0.00210978	3.29989e-12	397043	ebi-a-GCST90025958	Sex hormone-binding globulin levels || id:ebi-a-GCST90025958	TRUE	reported	igd	2	TRUE
230	rs4806073	C	T	C	T	0.0742675	0.0099	0.932942	0.930197	FALSE	FALSE	FALSE	ebi-a-GCST90018977	19	35555190	0.0035	343836	0.00395704	Serum uric acid levels || id:ebi-a-GCST90018977	Serum uric acid levels	Serum uric acid levels || ||	TRUE	igd	NA	NA	NA	NA	NA	NA	NA	19	35555190	0.00400946	5.19996e-84	397043	ebi-a-GCST90025958	Sex hormone-binding globulin levels || id:ebi-a-GCST90025958	TRUE	reported	igd	2	TRUE
231	rs4809221	A	G	A	G	-0.0148579	-0.0052	0.670408	0.603508	FALSE	FALSE	FALSE	ebi-a-GCST90018977	20	62372706	0.0019	343836	0.00534097	Serum uric acid levels || id:ebi-a-GCST90018977	Serum uric acid levels	Serum uric acid levels || ||	TRUE	igd	NA	NA	NA	NA	NA	NA	NA	20	62372706	0.00216838	7.00003e-14	397043	ebi-a-GCST90025958	Sex hormone-binding globulin levels || id:ebi-a-GCST90025958	TRUE	reported	igd	2	TRUE
232	rs4841132	G	A	G	A	0.06237	0.0087	0.908774	0.930669	FALSE	FALSE	FALSE	ebi-a-GCST90018977	8	9183596	0.0035	343836	0.0123299	Serum uric acid levels || id:ebi-a-GCST90018977	Serum uric acid levels	Serum uric acid levels || ||	TRUE	igd	NA	NA	NA	NA	NA	NA	NA	8	9183596	0.00371042	1.80011e-72	397043	ebi-a-GCST90025958	Sex hormone-binding globulin levels || id:ebi-a-GCST90025958	TRUE	reported	igd	2	TRUE
233	rs4858608	G	T	G	T	-0.0196274	-0.0002	0.462853	0.476097	FALSE	FALSE	FALSE	ebi-a-GCST90018977	3	24428821	0.0018	343836	0.9104	Serum uric acid levels || id:ebi-a-GCST90018977	Serum uric acid levels	Serum uric acid levels || ||	TRUE	igd	NA	NA	NA	NA	NA	NA	NA	3	24428821	0.0020112	1.50003e-24	397043	ebi-a-GCST90025958	Sex hormone-binding globulin levels || id:ebi-a-GCST90025958	TRUE	reported	igd	2	TRUE
234	rs4907236	T	C	T	C	0.0138626	-0.0006	0.282096	0.320275	FALSE	FALSE	FALSE	ebi-a-GCST90018977	2	97187605	0.0019	343836	0.7431	Serum uric acid levels || id:ebi-a-GCST90018977	Serum uric acid levels	Serum uric acid levels || ||	TRUE	igd	NA	NA	NA	NA	NA	NA	NA	2	97187605	0.0022177	1.99986e-11	397043	ebi-a-GCST90025958	Sex hormone-binding globulin levels || id:ebi-a-GCST90025958	TRUE	reported	igd	2	TRUE
235	rs4925809	T	C	T	C	0.0246432	0.0011	0.467599	0.461204	FALSE	FALSE	FALSE	ebi-a-GCST90018977	8	145686313	0.0018	343836	0.5408	Serum uric acid levels || id:ebi-a-GCST90018977	Serum uric acid levels	Serum uric acid levels || ||	TRUE	igd	NA	NA	NA	NA	NA	NA	NA	8	145686313	0.00201251	1.10002e-39	397043	ebi-a-GCST90025958	Sex hormone-binding globulin levels || id:ebi-a-GCST90025958	TRUE	reported	igd	2	TRUE
236	rs4950979	A	G	A	G	-0.0188233	-0.0023	0.860855	0.891849	FALSE	FALSE	FALSE	ebi-a-GCST90018977	1	205052939	0.0028	343836	0.4176	Serum uric acid levels || id:ebi-a-GCST90018977	Serum uric acid levels	Serum uric acid levels || ||	TRUE	igd	NA	NA	NA	NA	NA	NA	NA	1	205052939	0.00291714	1.99986e-11	397043	ebi-a-GCST90025958	Sex hormone-binding globulin levels || id:ebi-a-GCST90025958	TRUE	reported	igd	2	TRUE
237	rs543874	G	A	G	A	0.0240665	0.0075	0.205602	0.212133	FALSE	FALSE	FALSE	ebi-a-GCST90018977	1	177889480	0.0021	343836	0.000482103	Serum uric acid levels || id:ebi-a-GCST90018977	Serum uric acid levels	Serum uric acid levels || ||	TRUE	igd	NA	NA	NA	NA	NA	NA	NA	1	177889480	0.00246852	7.29962e-23	397043	ebi-a-GCST90025958	Sex hormone-binding globulin levels || id:ebi-a-GCST90025958	TRUE	reported	igd	2	TRUE
238	rs555754	A	G	A	G	0.0421637	-0.0101	0.468001	0.417538	FALSE	FALSE	FALSE	ebi-a-GCST90018977	6	160769423	0.0018	343836	2.01502e-08	Serum uric acid levels || id:ebi-a-GCST90018977	Serum uric acid levels	Serum uric acid levels || ||	TRUE	igd	NA	NA	NA	NA	NA	NA	NA	6	160769423	0.00202293	1.69824e-109	397043	ebi-a-GCST90025958	Sex hormone-binding globulin levels || id:ebi-a-GCST90025958	TRUE	reported	igd	2	TRUE
239	rs55662831	A	G	A	G	0.0971291	0.0011	0.371056	0.37431	FALSE	FALSE	FALSE	ebi-a-GCST90018977	17	7630193	0.0021	343836	0.603	Serum uric acid levels || id:ebi-a-GCST90018977	Serum uric acid levels	Serum uric acid levels || ||	TRUE	igd	NA	NA	NA	NA	NA	NA	NA	17	7630193	0.00200002	1e-200	397043	ebi-a-GCST90025958	Sex hormone-binding globulin levels || id:ebi-a-GCST90025958	TRUE	reported	igd	2	TRUE
240	rs55707100	T	C	T	C	-0.152947	-0.0111	0.0256461	0.024813	FALSE	FALSE	FALSE	ebi-a-GCST90018977	15	43820717	0.0065	343836	0.0879995	Serum uric acid levels || id:ebi-a-GCST90018977	Serum uric acid levels	Serum uric acid levels || ||	TRUE	igd	NA	NA	NA	NA	NA	NA	NA	15	43820717	0.00637931	1e-143	397043	ebi-a-GCST90025958	Sex hormone-binding globulin levels || id:ebi-a-GCST90025958	TRUE	reported	igd	2	TRUE
241	rs55744465	T	G	T	G	-0.0124679	0.0026	0.314492	0.35046	FALSE	FALSE	FALSE	ebi-a-GCST90018977	2	48632455	0.0019	343836	0.1674	Serum uric acid levels || id:ebi-a-GCST90018977	Serum uric acid levels	Serum uric acid levels || ||	TRUE	igd	NA	NA	NA	NA	NA	NA	NA	2	48632455	0.00215304	2.5e-09	397043	ebi-a-GCST90025958	Sex hormone-binding globulin levels || id:ebi-a-GCST90025958	TRUE	reported	igd	2	TRUE
242	rs55770587	T	C	T	C	0.0288607	0.0125	0.0413414	0.041819	FALSE	FALSE	FALSE	ebi-a-GCST90018977	12	49586676	0.0051	343836	0.0137199	Serum uric acid levels || id:ebi-a-GCST90018977	Serum uric acid levels	Serum uric acid levels || ||	TRUE	igd	NA	NA	NA	NA	NA	NA	NA	12	49586676	0.00502895	1.89998e-08	397043	ebi-a-GCST90025958	Sex hormone-binding globulin levels || id:ebi-a-GCST90025958	TRUE	reported	igd	2	TRUE
243	rs55840085	A	G	A	G	0.0202749	-0.0099	0.355505	0.364165	FALSE	FALSE	FALSE	ebi-a-GCST90018977	8	42339634	0.0018	343836	5.56596e-08	Serum uric acid levels || id:ebi-a-GCST90018977	Serum uric acid levels	Serum uric acid levels || ||	TRUE	igd	NA	NA	NA	NA	NA	NA	NA	8	42339634	0.00209775	5.40008e-27	397043	ebi-a-GCST90025958	Sex hormone-binding globulin levels || id:ebi-a-GCST90025958	TRUE	reported	igd	2	TRUE
244	rs56033865	A	G	A	G	0.0189802	-0.0155	0.103472	0.087928	FALSE	FALSE	FALSE	ebi-a-GCST90018977	6	41039100	0.0031	343836	6.02296e-07	Serum uric acid levels || id:ebi-a-GCST90018977	Serum uric acid levels	Serum uric acid levels || ||	TRUE	igd	NA	NA	NA	NA	NA	NA	NA	6	41039100	0.00331848	1.5e-08	397043	ebi-a-GCST90025958	Sex hormone-binding globulin levels || id:ebi-a-GCST90025958	TRUE	reported	igd	2	TRUE
245	rs56046429	C	T	C	T	-0.0151357	0.0008	0.222481	0.176298	FALSE	FALSE	FALSE	ebi-a-GCST90018977	12	46075602	0.0024	343836	0.7271	Serum uric acid levels || id:ebi-a-GCST90018977	Serum uric acid levels	Serum uric acid levels || ||	TRUE	igd	NA	NA	NA	NA	NA	NA	NA	12	46075602	0.00244345	1.79999e-10	397043	ebi-a-GCST90025958	Sex hormone-binding globulin levels || id:ebi-a-GCST90025958	TRUE	reported	igd	2	TRUE
246	rs56196860	A	C	A	C	0.0594641	-0.0044	0.0306666	0.031365	FALSE	FALSE	FALSE	ebi-a-GCST90018977	12	2908330	0.0058	343836	0.4532	Serum uric acid levels || id:ebi-a-GCST90018977	Serum uric acid levels	Serum uric acid levels || ||	TRUE	igd	NA	NA	NA	NA	NA	NA	NA	12	2908330	0.00632483	1e-22	397043	ebi-a-GCST90025958	Sex hormone-binding globulin levels || id:ebi-a-GCST90025958	TRUE	reported	igd	2	TRUE
247	rs57310685	C	T	C	T	0.0119248	-0.0047	0.382644	0.31881	FALSE	FALSE	FALSE	ebi-a-GCST90018977	12	124606941	0.0019	343836	0.0151702	Serum uric acid levels || id:ebi-a-GCST90018977	Serum uric acid levels	Serum uric acid levels || ||	TRUE	igd	NA	NA	NA	NA	NA	NA	NA	12	124606941	0.0020563	2.30001e-09	397043	ebi-a-GCST90025958	Sex hormone-binding globulin levels || id:ebi-a-GCST90025958	TRUE	reported	igd	2	TRUE
248	rs57400569	A	G	A	G	0.0164966	-0.005	0.214565	0.31459	FALSE	FALSE	FALSE	ebi-a-GCST90018977	4	89752276	0.002	343836	0.0134899	Serum uric acid levels || id:ebi-a-GCST90018977	Serum uric acid levels	Serum uric acid levels || ||	TRUE	igd	NA	NA	NA	NA	NA	NA	NA	4	89752276	0.00243935	1.40001e-10	397043	ebi-a-GCST90025958	Sex hormone-binding globulin levels || id:ebi-a-GCST90025958	TRUE	reported	igd	2	TRUE
249	rs5745687	T	C	T	C	0.0354454	0.0034	0.065697	0.065307	FALSE	FALSE	FALSE	ebi-a-GCST90018977	7	81359051	0.0041	343836	0.4132	Serum uric acid levels || id:ebi-a-GCST90018977	Serum uric acid levels	Serum uric acid levels || ||	TRUE	igd	NA	NA	NA	NA	NA	NA	NA	7	81359051	0.00407193	3.69999e-20	397043	ebi-a-GCST90025958	Sex hormone-binding globulin levels || id:ebi-a-GCST90025958	TRUE	reported	igd	2	TRUE
250	rs57467915	A	G	A	G	-0.0567963	0.0148	0.0147766	0.015166	FALSE	FALSE	FALSE	ebi-a-GCST90018977	2	220081416	0.0083	343836	0.0752004	Serum uric acid levels || id:ebi-a-GCST90018977	Serum uric acid levels	Serum uric acid levels || ||	TRUE	igd	NA	NA	NA	NA	NA	NA	NA	2	220081416	0.00859704	1e-11	397043	ebi-a-GCST90025958	Sex hormone-binding globulin levels || id:ebi-a-GCST90025958	TRUE	reported	igd	2	TRUE
251	rs5751777	T	C	T	C	-0.0192258	0.0023	0.586367	0.58758	FALSE	FALSE	FALSE	ebi-a-GCST90018977	22	24267047	0.0021	343836	0.2729	Serum uric acid levels || id:ebi-a-GCST90018977	Serum uric acid levels	Serum uric acid levels || ||	TRUE	igd	NA	NA	NA	NA	NA	NA	NA	22	24267047	0.00204779	7.89951e-22	397043	ebi-a-GCST90025958	Sex hormone-binding globulin levels || id:ebi-a-GCST90025958	TRUE	reported	igd	2	TRUE
252	rs5757169	A	G	A	G	-0.0124503	0.0028	0.30528	0.30579	FALSE	FALSE	FALSE	ebi-a-GCST90018977	22	39003495	0.0022	343836	0.2011	Serum uric acid levels || id:ebi-a-GCST90018977	Serum uric acid levels	Serum uric acid levels || ||	TRUE	igd	NA	NA	NA	NA	NA	NA	NA	22	39003495	0.00219844	2.39999e-09	397043	ebi-a-GCST90025958	Sex hormone-binding globulin levels || id:ebi-a-GCST90025958	TRUE	reported	igd	2	TRUE
253	rs58263961	T	C	T	C	0.0146473	-0.0009	0.19247	0.215216	FALSE	FALSE	FALSE	ebi-a-GCST90018977	6	139220712	0.0022	343836	0.6889	Serum uric acid levels || id:ebi-a-GCST90018977	Serum uric acid levels	Serum uric acid levels || ||	TRUE	igd	NA	NA	NA	NA	NA	NA	NA	6	139220712	0.00255074	6.29999e-09	397043	ebi-a-GCST90025958	Sex hormone-binding globulin levels || id:ebi-a-GCST90025958	TRUE	reported	igd	2	TRUE
254	rs59774409	T	C	T	C	0.0516402	-0.0001	0.0819627	0.0691019	FALSE	FALSE	FALSE	ebi-a-GCST90018977	19	50016748	0.0035	343836	0.9753	Serum uric acid levels || id:ebi-a-GCST90018977	Serum uric acid levels	Serum uric acid levels || ||	TRUE	igd	NA	NA	NA	NA	NA	NA	NA	19	50016748	0.00367013	2.29985e-46	397043	ebi-a-GCST90025958	Sex hormone-binding globulin levels || id:ebi-a-GCST90025958	TRUE	reported	igd	2	TRUE
255	rs61154548	T	C	T	C	-0.0334288	0.0064	0.0557763	0.0606292	FALSE	FALSE	FALSE	ebi-a-GCST90018977	5	56224720	0.0037	343836	0.08362	Serum uric acid levels || id:ebi-a-GCST90018977	Serum uric acid levels	Serum uric acid levels || ||	TRUE	igd	NA	NA	NA	NA	NA	NA	NA	5	56224720	0.00437791	2.60016e-14	397043	ebi-a-GCST90025958	Sex hormone-binding globulin levels || id:ebi-a-GCST90025958	TRUE	reported	igd	2	TRUE
256	rs6129800	A	G	A	G	0.0256138	-0.0123	0.22312	0.366809	FALSE	FALSE	FALSE	ebi-a-GCST90018977	20	39914030	0.0021	343836	3.92103e-09	Serum uric acid levels || id:ebi-a-GCST90018977	Serum uric acid levels	Serum uric acid levels || ||	TRUE	igd	NA	NA	NA	NA	NA	NA	NA	20	39914030	0.00241957	6.79986e-28	397043	ebi-a-GCST90025958	Sex hormone-binding globulin levels || id:ebi-a-GCST90025958	TRUE	reported	igd	2	TRUE
257	rs6142206	A	G	A	G	-0.0145041	0.014	0.420918	0.36551	FALSE	FALSE	FALSE	ebi-a-GCST90018977	20	33212055	0.0019	343836	3.65174e-14	Serum uric acid levels || id:ebi-a-GCST90018977	Serum uric acid levels	Serum uric acid levels || ||	TRUE	igd	NA	NA	NA	NA	NA	NA	NA	20	33212055	0.00204237	2.80027e-14	397043	ebi-a-GCST90025958	Sex hormone-binding globulin levels || id:ebi-a-GCST90025958	TRUE	reported	igd	2	TRUE
258	rs61754233	C	G	C	G	0.0356787	0.0016	0.0198595	0.020095	FALSE	TRUE	FALSE	ebi-a-GCST90018977	12	77439823	0.0072	343836	0.828	Serum uric acid levels || id:ebi-a-GCST90018977	Serum uric acid levels	Serum uric acid levels || ||	TRUE	igd	NA	NA	NA	NA	NA	NA	NA	12	77439823	0.00726105	4.09996e-09	397043	ebi-a-GCST90025958	Sex hormone-binding globulin levels || id:ebi-a-GCST90025958	TRUE	reported	igd	2	TRUE
259	rs61856594	G	A	G	A	0.0110038	-0.0042	0.296207	0.250211	FALSE	FALSE	FALSE	ebi-a-GCST90018977	10	52637925	0.002	343836	0.0383098	Serum uric acid levels || id:ebi-a-GCST90018977	Serum uric acid levels	Serum uric acid levels || ||	TRUE	igd	NA	NA	NA	NA	NA	NA	NA	10	52637925	0.00218859	4.30002e-08	397043	ebi-a-GCST90025958	Sex hormone-binding globulin levels || id:ebi-a-GCST90025958	TRUE	reported	igd	2	TRUE
260	rs61935492	G	T	G	T	-0.0276983	0.0076	0.12737	0.10155	FALSE	FALSE	FALSE	ebi-a-GCST90018977	12	93613541	0.0029	343836	0.00881901	Serum uric acid levels || id:ebi-a-GCST90018977	Serum uric acid levels	Serum uric acid levels || ||	TRUE	igd	NA	NA	NA	NA	NA	NA	NA	12	93613541	0.00300482	4.79954e-23	397043	ebi-a-GCST90025958	Sex hormone-binding globulin levels || id:ebi-a-GCST90025958	TRUE	reported	igd	2	TRUE
261	rs62292896	A	G	A	G	-0.0162734	0.0065	0.13107	0.129088	FALSE	FALSE	FALSE	ebi-a-GCST90018977	3	132186187	0.0026	343836	0.0137401	Serum uric acid levels || id:ebi-a-GCST90018977	Serum uric acid levels	Serum uric acid levels || ||	TRUE	igd	NA	NA	NA	NA	NA	NA	NA	3	132186187	0.00298508	1.40001e-09	397043	ebi-a-GCST90025958	Sex hormone-binding globulin levels || id:ebi-a-GCST90025958	TRUE	reported	igd	2	TRUE
262	rs62433130	T	C	T	C	-0.0190559	0.0044	0.12241	0.103747	FALSE	FALSE	FALSE	ebi-a-GCST90018977	7	1026520	0.0029	343836	0.1247	Serum uric acid levels || id:ebi-a-GCST90018977	Serum uric acid levels	Serum uric acid levels || ||	TRUE	igd	NA	NA	NA	NA	NA	NA	NA	7	1026520	0.00307156	3.80014e-12	397043	ebi-a-GCST90025958	Sex hormone-binding globulin levels || id:ebi-a-GCST90025958	TRUE	reported	igd	2	TRUE
263	rs62576339	C	T	C	T	0.0298708	-0.0059	0.240059	0.242605	FALSE	FALSE	FALSE	ebi-a-GCST90018977	9	137264346	0.0021	343836	0.00418196	Serum uric acid levels || id:ebi-a-GCST90018977	Serum uric acid levels	Serum uric acid levels || ||	TRUE	igd	NA	NA	NA	NA	NA	NA	NA	9	137264346	0.00235372	8.99912e-38	397043	ebi-a-GCST90025958	Sex hormone-binding globulin levels || id:ebi-a-GCST90025958	TRUE	reported	igd	2	TRUE
264	rs62580767	C	T	C	T	0.0266015	-0.0143	0.180597	0.18059	FALSE	FALSE	FALSE	ebi-a-GCST90018977	9	113035152	0.0026	343836	5.66304e-08	Serum uric acid levels || id:ebi-a-GCST90018977	Serum uric acid levels	Serum uric acid levels || ||	TRUE	igd	NA	NA	NA	NA	NA	NA	NA	9	113035152	0.00261273	5.19996e-30	397043	ebi-a-GCST90025958	Sex hormone-binding globulin levels || id:ebi-a-GCST90025958	TRUE	reported	igd	2	TRUE
265	rs62618693	T	C	T	C	0.0414741	-0.0244	0.0442326	0.04536	FALSE	FALSE	FALSE	ebi-a-GCST90018977	11	32956492	0.0049	343836	5.52904e-07	Serum uric acid levels || id:ebi-a-GCST90018977	Serum uric acid levels	Serum uric acid levels || ||	TRUE	igd	NA	NA	NA	NA	NA	NA	NA	11	32956492	0.00496366	8.99912e-18	397043	ebi-a-GCST90025958	Sex hormone-binding globulin levels || id:ebi-a-GCST90025958	TRUE	reported	igd	2	TRUE
266	rs628751	A	C	A	C	0.0129359	-0.0029	0.520748	0.440751	FALSE	FALSE	FALSE	ebi-a-GCST90018977	6	139838419	0.0018	343836	0.1112	Serum uric acid levels || id:ebi-a-GCST90018977	Serum uric acid levels	Serum uric acid levels || ||	TRUE	igd	NA	NA	NA	NA	NA	NA	NA	6	139838419	0.00201163	4.10015e-11	397043	ebi-a-GCST90025958	Sex hormone-binding globulin levels || id:ebi-a-GCST90025958	TRUE	reported	igd	2	TRUE
267	rs638971	A	G	A	G	0.0763495	0.002	0.993354	0.939661	FALSE	FALSE	FALSE	ebi-a-GCST90018977	19	56593811	0.0043	343836	0.643	Serum uric acid levels || id:ebi-a-GCST90018977	Serum uric acid levels	Serum uric acid levels || ||	TRUE	igd	NA	NA	NA	NA	NA	NA	NA	19	56593811	0.0123779	3.29997e-09	397043	ebi-a-GCST90025958	Sex hormone-binding globulin levels || id:ebi-a-GCST90025958	TRUE	reported	igd	2	TRUE
268	rs6415788	T	G	T	G	-0.0137581	-0.0099	0.597182	0.677064	FALSE	FALSE	FALSE	ebi-a-GCST90018977	9	4118111	0.002	343836	4.86105e-07	Serum uric acid levels || id:ebi-a-GCST90018977	Serum uric acid levels	Serum uric acid levels || ||	TRUE	igd	NA	NA	NA	NA	NA	NA	NA	9	4118111	0.00206684	1.9002e-12	397043	ebi-a-GCST90025958	Sex hormone-binding globulin levels || id:ebi-a-GCST90025958	TRUE	reported	igd	2	TRUE
269	rs6424245	C	A	C	A	0.0107333	0.0022	0.440021	0.453568	FALSE	FALSE	FALSE	ebi-a-GCST90018977	1	232784258	0.0018	343836	0.2075	Serum uric acid levels || id:ebi-a-GCST90018977	Serum uric acid levels	Serum uric acid levels || ||	TRUE	igd	NA	NA	NA	NA	NA	NA	NA	1	232784258	0.00200757	1.09999e-08	397043	ebi-a-GCST90025958	Sex hormone-binding globulin levels || id:ebi-a-GCST90025958	TRUE	reported	igd	2	TRUE
[truncated: 93 more rows]

## Sheet: Table S5
Total testosterone levels(exposure), Female infertility(outcome):Outcome data were extracted and harmonizing the datasets
[truncated: 157 more rows]

## Sheet: Table S6
Total testosterone levels(exposure), Female infertility(outcome):Outcome data were extracted and harmonizing the datasets
[truncated: 155 more rows]

## Sheet: Table S7
Total testosterone levels(exposure), Serum uric acid levels(outcome):Outcome data were extracted and harmonizing the datasets
[truncated: 161 more rows]

## Sheet: Table S8
Serum uric acid levels(exposure), Total testosterone levels(outcome):Outcome data were extracted and harmonizing the datasets
[truncated: 244 more rows]

[truncated: 2 more sheets: Table S9, Table S10]
